# Supplementary material for: Transcription coordinates histone amounts and genome content
Source: Nat Commun. 2021 Jul 9;12:4202. doi: 10.1038/s41467-021-24451-8 (PMC8270936; doi:10.1038/s41467-021-24451-8)
Supplement: Supplementary file 3 — Source Data [file 41467_2021_24451_MOESM3_ESM.xlsx]

## Sheet: Fig1a
Fig. 1a	selected curves										example cell	all cells for mean
Time relative to bud emergence [min]	Htb2-mCitrine amount [a.u.]											Time relative to bud emergence [min]	Htb2-mCitrine amount [a.u.]
-120	NaN	NaN	NaN	83406.8	NaN	NaN	NaN	NaN	NaN	NaN	NaN	-180	NaN	NaN	NaN	NaN	NaN	NaN	NaN	NaN	NaN	NaN	NaN	NaN	NaN	NaN	NaN	NaN	NaN	NaN	NaN	NaN	NaN	NaN	NaN	NaN	NaN	NaN	NaN	NaN	NaN	NaN	NaN	NaN	NaN	NaN	NaN	NaN	NaN
-117	NaN	NaN	NaN	82762.8	NaN	NaN	NaN	NaN	NaN	NaN	NaN	-177	NaN	NaN	NaN	NaN	NaN	NaN	NaN	NaN	NaN	NaN	NaN	NaN	NaN	NaN	NaN	NaN	NaN	NaN	NaN	NaN	NaN	NaN	NaN	NaN	NaN	NaN	NaN	NaN	NaN	NaN	NaN	NaN	NaN	NaN	NaN	NaN	NaN
-114	NaN	NaN	NaN	81902.1	NaN	NaN	NaN	NaN	NaN	NaN	NaN	-174	NaN	NaN	NaN	NaN	NaN	NaN	NaN	NaN	NaN	NaN	NaN	NaN	NaN	NaN	NaN	NaN	NaN	NaN	NaN	NaN	NaN	NaN	NaN	NaN	NaN	NaN	NaN	NaN	NaN	NaN	NaN	NaN	NaN	NaN	NaN	NaN	NaN
-111	NaN	NaN	NaN	82069.9	NaN	NaN	NaN	NaN	NaN	NaN	NaN	-171	NaN	NaN	NaN	NaN	NaN	NaN	NaN	NaN	NaN	NaN	NaN	NaN	NaN	NaN	NaN	NaN	NaN	NaN	NaN	NaN	NaN	NaN	NaN	NaN	NaN	NaN	NaN	NaN	NaN	NaN	NaN	NaN	NaN	NaN	NaN	NaN	NaN
-108	NaN	NaN	NaN	81140.1	NaN	NaN	NaN	NaN	NaN	NaN	NaN	-168	NaN	NaN	NaN	NaN	NaN	NaN	NaN	NaN	NaN	NaN	NaN	NaN	NaN	NaN	NaN	NaN	NaN	NaN	NaN	NaN	NaN	NaN	NaN	NaN	NaN	NaN	NaN	NaN	NaN	NaN	NaN	NaN	NaN	NaN	NaN	NaN	NaN
-105	NaN	NaN	NaN	81077.4	NaN	NaN	NaN	NaN	NaN	NaN	NaN	-165	NaN	NaN	NaN	NaN	NaN	NaN	NaN	NaN	NaN	NaN	NaN	NaN	NaN	NaN	NaN	NaN	NaN	NaN	NaN	NaN	NaN	NaN	NaN	NaN	NaN	NaN	NaN	NaN	NaN	NaN	NaN	NaN	NaN	NaN	NaN	NaN	NaN
-102	NaN	NaN	NaN	80778.6	NaN	NaN	NaN	NaN	NaN	NaN	NaN	-162	NaN	NaN	NaN	NaN	NaN	NaN	NaN	NaN	NaN	NaN	NaN	NaN	NaN	NaN	NaN	NaN	NaN	NaN	NaN	NaN	NaN	NaN	NaN	NaN	NaN	NaN	NaN	NaN	NaN	NaN	NaN	NaN	NaN	NaN	NaN	NaN	NaN
-99	NaN	NaN	NaN	79209.1	NaN	NaN	NaN	NaN	NaN	NaN	NaN	-159	NaN	NaN	NaN	NaN	NaN	NaN	NaN	NaN	NaN	NaN	NaN	NaN	NaN	NaN	NaN	NaN	NaN	NaN	NaN	NaN	NaN	NaN	NaN	NaN	NaN	NaN	NaN	NaN	NaN	NaN	NaN	NaN	NaN	NaN	NaN	NaN	NaN
-96	NaN	NaN	NaN	79141.8	NaN	NaN	NaN	NaN	NaN	NaN	NaN	-156	NaN	NaN	NaN	NaN	NaN	NaN	NaN	NaN	NaN	NaN	NaN	NaN	NaN	NaN	NaN	NaN	NaN	NaN	NaN	NaN	NaN	NaN	NaN	NaN	NaN	NaN	NaN	NaN	NaN	NaN	NaN	NaN	NaN	NaN	NaN	NaN	NaN
-93	NaN	NaN	NaN	79989.5	NaN	NaN	NaN	NaN	NaN	NaN	NaN	-153	NaN	NaN	NaN	NaN	NaN	NaN	NaN	NaN	NaN	NaN	NaN	NaN	NaN	NaN	NaN	NaN	NaN	NaN	NaN	NaN	NaN	NaN	NaN	NaN	NaN	NaN	NaN	NaN	NaN	NaN	NaN	NaN	NaN	NaN	NaN	NaN	NaN
-90	NaN	NaN	71253.1	77676.6	NaN	NaN	NaN	NaN	NaN	NaN	NaN	-150	NaN	NaN	NaN	NaN	NaN	NaN	NaN	NaN	NaN	NaN	NaN	NaN	NaN	NaN	NaN	NaN	NaN	NaN	NaN	NaN	NaN	NaN	NaN	NaN	NaN	NaN	NaN	NaN	NaN	NaN	NaN	NaN	NaN	NaN	NaN	NaN	NaN
-87	NaN	NaN	71869.6	77084	NaN	NaN	NaN	NaN	NaN	NaN	NaN	-147	NaN	NaN	NaN	NaN	NaN	NaN	NaN	NaN	NaN	NaN	NaN	NaN	NaN	NaN	NaN	NaN	NaN	NaN	NaN	NaN	NaN	NaN	NaN	NaN	NaN	NaN	NaN	NaN	NaN	NaN	NaN	NaN	NaN	NaN	NaN	NaN	NaN
-84	NaN	NaN	71121.5	77684.8	NaN	NaN	NaN	NaN	NaN	NaN	NaN	-144	NaN	NaN	NaN	NaN	NaN	NaN	NaN	NaN	NaN	NaN	NaN	NaN	NaN	NaN	NaN	NaN	NaN	NaN	NaN	NaN	NaN	NaN	NaN	NaN	NaN	NaN	NaN	NaN	NaN	NaN	NaN	NaN	NaN	NaN	NaN	NaN	NaN
-81	NaN	NaN	71661	76179.3	NaN	NaN	NaN	NaN	NaN	NaN	NaN	-141	NaN	NaN	NaN	NaN	NaN	NaN	NaN	NaN	NaN	NaN	NaN	NaN	NaN	NaN	NaN	NaN	NaN	NaN	NaN	NaN	NaN	NaN	NaN	82126.9	NaN	NaN	NaN	NaN	NaN	NaN	NaN	NaN	NaN	NaN	NaN	NaN	NaN
-78	NaN	55794.5	70586.4	75195.4	NaN	NaN	NaN	NaN	NaN	NaN	NaN	-138	NaN	NaN	NaN	NaN	NaN	NaN	NaN	NaN	NaN	NaN	NaN	NaN	NaN	NaN	NaN	NaN	NaN	NaN	NaN	NaN	NaN	NaN	NaN	80923.6	NaN	NaN	NaN	NaN	NaN	NaN	NaN	NaN	NaN	NaN	NaN	NaN	NaN
-75	NaN	55424.8	70091.5	73677	NaN	NaN	NaN	NaN	NaN	NaN	NaN	-135	NaN	NaN	NaN	NaN	NaN	NaN	NaN	NaN	NaN	NaN	NaN	NaN	NaN	NaN	NaN	NaN	NaN	NaN	74495.4	NaN	NaN	NaN	NaN	79918.9	NaN	NaN	NaN	NaN	NaN	NaN	NaN	NaN	NaN	NaN	NaN	NaN	NaN
-72	NaN	54894.9	69573.6	74453.6	NaN	NaN	NaN	NaN	NaN	NaN	NaN	-132	NaN	NaN	NaN	50035.8	NaN	NaN	NaN	NaN	NaN	NaN	NaN	NaN	NaN	NaN	NaN	NaN	NaN	NaN	74465.6	NaN	NaN	NaN	NaN	77955.9	NaN	NaN	NaN	NaN	NaN	NaN	NaN	NaN	NaN	NaN	NaN	NaN	NaN
-69	NaN	55073.9	69620.2	74541.2	NaN	NaN	NaN	NaN	NaN	NaN	NaN	-129	NaN	NaN	NaN	48559.7	NaN	NaN	NaN	NaN	NaN	NaN	NaN	NaN	NaN	NaN	NaN	NaN	NaN	68357.2	73839.3	NaN	NaN	NaN	NaN	76979.2	NaN	NaN	NaN	NaN	NaN	NaN	NaN	NaN	NaN	NaN	NaN	78936	NaN
-66	NaN	52663.8	69355.6	73129.5	NaN	NaN	NaN	NaN	NaN	NaN	NaN	-126	NaN	NaN	NaN	48267.2	NaN	NaN	NaN	NaN	NaN	NaN	NaN	NaN	NaN	NaN	NaN	NaN	NaN	68277.8	73501.6	NaN	61935.4	NaN	NaN	76724	NaN	NaN	NaN	NaN	NaN	NaN	NaN	NaN	NaN	NaN	NaN	78288.3	NaN
-63	NaN	52784.3	69004.5	73849.2	NaN	65872.9	NaN	NaN	NaN	NaN	NaN	-123	NaN	NaN	NaN	47711.1	NaN	NaN	NaN	NaN	NaN	NaN	NaN	NaN	NaN	NaN	NaN	NaN	NaN	67724.1	72310	NaN	61534.4	NaN	NaN	75718.9	NaN	NaN	NaN	NaN	NaN	NaN	NaN	NaN	NaN	NaN	NaN	77400.8	NaN
-60	NaN	52914.9	68302	71380.8	NaN	65542.5	NaN	NaN	NaN	NaN	NaN	-120	NaN	NaN	NaN	48160.3	NaN	NaN	NaN	NaN	NaN	NaN	NaN	NaN	NaN	NaN	NaN	NaN	NaN	69237.1	72368.5	NaN	59773.1	NaN	NaN	76058.9	NaN	NaN	NaN	NaN	NaN	NaN	NaN	NaN	NaN	NaN	NaN	77624.1	NaN
-57	NaN	51936.6	69530.5	73051.4	NaN	66813.2	NaN	NaN	NaN	NaN	NaN	-117	NaN	NaN	NaN	47309.7	NaN	NaN	NaN	NaN	NaN	NaN	74952.3	NaN	NaN	NaN	NaN	NaN	NaN	69330.2	71546.6	NaN	59607.3	NaN	NaN	75345.4	NaN	NaN	NaN	NaN	NaN	NaN	NaN	NaN	NaN	NaN	NaN	74391.8	NaN
-54	NaN	50797.7	67959.3	71685.6	NaN	66344.6	NaN	NaN	NaN	NaN	NaN	-114	NaN	NaN	NaN	46032.9	NaN	NaN	NaN	NaN	NaN	NaN	77937	NaN	NaN	NaN	NaN	NaN	NaN	68723.1	70203.2	NaN	58212.2	NaN	NaN	75477.9	NaN	NaN	NaN	NaN	NaN	NaN	NaN	NaN	NaN	NaN	NaN	73050.7	NaN
-51	NaN	49976.7	66964.6	72475.5	NaN	65541.4	NaN	NaN	NaN	NaN	NaN	-111	NaN	NaN	NaN	45438.3	NaN	NaN	NaN	NaN	NaN	NaN	79641.3	NaN	NaN	NaN	NaN	NaN	NaN	68902.6	70388.1	NaN	56609.4	NaN	NaN	74836.7	NaN	NaN	NaN	NaN	NaN	NaN	NaN	NaN	NaN	NaN	NaN	71173.3	NaN
-48	NaN	51585.4	67187.7	69412.5	NaN	66312.6	NaN	44951.5	NaN	NaN	NaN	-108	NaN	NaN	NaN	44259.9	NaN	NaN	NaN	NaN	NaN	NaN	77930.5	NaN	NaN	NaN	NaN	NaN	NaN	67539.2	70597.5	NaN	53669	NaN	NaN	74145.7	NaN	NaN	NaN	NaN	NaN	NaN	NaN	NaN	NaN	NaN	NaN	75188.6	NaN
-45	NaN	50177.2	66619.2	69224	NaN	65888.2	NaN	43614.1	NaN	NaN	NaN	-105	NaN	NaN	NaN	44677	NaN	NaN	NaN	NaN	NaN	NaN	77153	NaN	NaN	NaN	NaN	NaN	NaN	66627.5	68214.3	NaN	55456.4	NaN	NaN	76507.9	NaN	NaN	NaN	NaN	NaN	NaN	NaN	NaN	NaN	NaN	NaN	73769.8	NaN
-42	NaN	49977	65861.6	69512.9	NaN	65756.6	NaN	42719.2	NaN	NaN	88755.3	-102	NaN	NaN	NaN	44518.8	NaN	NaN	NaN	NaN	NaN	NaN	75417.8	NaN	NaN	NaN	NaN	NaN	NaN	66990.2	67340.5	NaN	54147.6	NaN	NaN	73813.6	NaN	NaN	NaN	NaN	NaN	NaN	NaN	NaN	NaN	NaN	NaN	74223	NaN
-39	NaN	50127.6	66229.8	72175.4	NaN	65059.4	NaN	42725.1	NaN	NaN	91862.8	-99	NaN	NaN	NaN	43979.1	NaN	NaN	NaN	NaN	NaN	NaN	71037.8	NaN	NaN	NaN	NaN	NaN	NaN	65208	66600.8	NaN	51070	NaN	NaN	74818.5	NaN	NaN	NaN	NaN	NaN	NaN	NaN	NaN	NaN	NaN	NaN	74573.7	NaN
-36	49385.2	49247.3	65679.2	70017.1	NaN	65514.7	NaN	42346.6	NaN	NaN	89498.9	-96	NaN	NaN	NaN	43653.4	NaN	NaN	NaN	NaN	NaN	NaN	70276.8	NaN	NaN	NaN	NaN	NaN	NaN	66222.4	67163.1	NaN	52412.1	NaN	NaN	74971.5	NaN	NaN	NaN	NaN	NaN	NaN	NaN	NaN	NaN	NaN	NaN	69395.7	NaN
-33	48989.5	48541.7	64636.1	71902.2	NaN	63819.9	NaN	41483	NaN	NaN	87645.6	-93	NaN	NaN	NaN	42565.6	NaN	NaN	NaN	NaN	NaN	NaN	72909.2	NaN	NaN	NaN	NaN	NaN	NaN	64080.7	65914.1	NaN	51322.1	NaN	NaN	75566.6	NaN	NaN	NaN	NaN	NaN	NaN	NaN	NaN	NaN	NaN	NaN	72940.8	NaN
-30	49082.4	47062.1	63631.4	70053	NaN	64024.1	NaN	41963.4	NaN	70524.8	90354	-90	NaN	NaN	NaN	44407.3	NaN	NaN	NaN	NaN	NaN	NaN	71151.4	55373.2	NaN	NaN	NaN	NaN	NaN	62429.3	64649.9	NaN	49998.1	NaN	NaN	75472.7	NaN	NaN	NaN	NaN	NaN	71253.1	NaN	NaN	NaN	NaN	NaN	68469.2	NaN
-27	48941.1	47319.8	63703.4	69101.7	NaN	64064.3	57774.2	41072.1	58048.5	70680	88382.7	-87	NaN	NaN	NaN	42447.3	NaN	NaN	NaN	NaN	NaN	NaN	69653.4	56919.2	NaN	NaN	NaN	NaN	NaN	62485	63254.7	NaN	50149.2	NaN	NaN	74609.4	NaN	NaN	NaN	NaN	NaN	71869.6	NaN	NaN	NaN	NaN	NaN	66481.1	NaN
-24	48533.3	48377.4	63968.2	69992.5	55851.7	62994.4	55257	41165.9	62419.2	70214.5	91195.5	-84	NaN	NaN	NaN	43860.5	NaN	NaN	NaN	NaN	NaN	NaN	69546.9	55761	NaN	NaN	NaN	NaN	NaN	62274.3	62505.5	NaN	48413.8	NaN	NaN	74947.5	NaN	NaN	NaN	NaN	NaN	71121.5	NaN	NaN	NaN	NaN	NaN	70035.6	NaN
-21	47533.2	47944.8	63443.6	69852.9	57370.7	63472.9	55869.5	41021.8	60343	70316.3	90040.8	-81	NaN	NaN	NaN	42462.5	NaN	NaN	NaN	NaN	NaN	NaN	68147.7	56173.9	NaN	NaN	NaN	NaN	NaN	62383.8	62201.7	NaN	50271.3	NaN	NaN	74444.8	NaN	NaN	NaN	NaN	NaN	71661	NaN	NaN	NaN	NaN	NaN	71480.6	NaN
-18	48196.7	47971.9	63054.1	67895.9	55984.4	63186.2	52542.9	40316.4	59376.7	73160.7	89801.8	-78	NaN	NaN	NaN	43369.5	NaN	NaN	NaN	NaN	NaN	NaN	68997.3	55362.5	NaN	NaN	NaN	NaN	NaN	61970.9	61845.5	55794.5	50221.4	NaN	NaN	73829.8	NaN	NaN	NaN	NaN	NaN	70586.4	NaN	NaN	NaN	NaN	NaN	69325.3	NaN
-15	48190.2	47278.3	62580.6	67841.8	54005.9	62446.4	53045.2	40334.6	55910.1	74880.5	88792.4	-75	NaN	NaN	NaN	43692.8	NaN	NaN	NaN	53349.8	NaN	NaN	67127.8	54350.5	NaN	NaN	NaN	NaN	NaN	61000.5	60973.8	55424.8	50859.1	NaN	NaN	73675.1	NaN	NaN	NaN	NaN	NaN	70091.5	NaN	NaN	NaN	NaN	NaN	68653.5	NaN
-12	49585.2	47437.9	61548	67902.6	53707.4	61147.6	52762.9	39760.8	62950.9	71851.4	89148.9	-72	NaN	NaN	NaN	42629.4	NaN	NaN	NaN	53043.8	NaN	NaN	70009.7	53892.6	NaN	NaN	NaN	NaN	73684.7	59788.1	61258.4	54894.9	49756.1	NaN	NaN	72091.5	NaN	NaN	NaN	NaN	NaN	69573.6	NaN	NaN	NaN	NaN	NaN	71366.7	NaN
-9	49051.2	46362	61472.2	71879.6	51638	62469	55108.6	39863	58532.2	71761.4	85523.3	-69	NaN	NaN	NaN	42658	NaN	NaN	NaN	52159.3	NaN	NaN	69336	53204.6	NaN	NaN	NaN	NaN	73510.5	59314.9	61080	55073.9	48911	NaN	NaN	73338.2	NaN	NaN	NaN	NaN	NaN	69620.2	NaN	NaN	NaN	NaN	NaN	70910.1	NaN
-6	47888.5	45102.7	58244.1	69775.6	52578.5	61757	53039.3	39345.4	57660	74701.8	83225	-66	NaN	NaN	NaN	44601.4	NaN	NaN	NaN	51491.7	NaN	NaN	70678.8	52751	NaN	NaN	NaN	NaN	71682.8	60079.9	60774.7	52663.8	49690.3	NaN	NaN	73897.2	NaN	NaN	NaN	NaN	NaN	69355.6	NaN	NaN	NaN	NaN	NaN	70464.5	NaN
-3	50176.8	44900	57378.9	65121	55019.9	61835	52257.6	40141.2	52964.3	74687.2	81454.2	-63	NaN	NaN	NaN	43763.6	NaN	NaN	NaN	50694.2	NaN	NaN	68742.3	51540	NaN	NaN	NaN	NaN	71617.7	59252.9	60773.5	52784.3	49020.6	NaN	NaN	73821.4	NaN	NaN	NaN	NaN	NaN	69004.5	NaN	NaN	NaN	NaN	71671.2	71023.6	68603.9
0	52223	45819.4	58764.2	65783.6	53927.4	60825.6	52453.5	40108.3	51054.2	73515.3	82491.1	-60	NaN	NaN	NaN	40789.3	NaN	NaN	NaN	51338.8	NaN	NaN	68904.4	51655.1	NaN	NaN	NaN	NaN	70214.5	59422.8	59487	52914.9	49820.3	NaN	NaN	72994	NaN	NaN	NaN	NaN	NaN	68302	NaN	NaN	NaN	NaN	71675.6	69311	67330.7
3	54065.2	46078.5	60656.5	63406.6	54783.8	60983.2	51956.2	41368.3	50917.3	74219.4	83258.3	-57	NaN	NaN	NaN	44016.2	NaN	NaN	NaN	50866.8	NaN	NaN	66494.8	51542.2	NaN	NaN	NaN	NaN	69289.6	59016.1	59191.6	51936.6	49967.6	NaN	NaN	73021.9	NaN	NaN	NaN	NaN	NaN	69530.5	NaN	NaN	NaN	NaN	71573.9	69903.8	69721.6
6	56806.6	47593.9	60275.3	64941.8	54518.6	61009	52719.8	41431.1	49695.1	76121.6	78035.1	-54	NaN	NaN	NaN	42108.8	NaN	NaN	NaN	50395.8	NaN	NaN	66478.9	51719.4	NaN	NaN	NaN	NaN	69591.3	58897.9	57707.2	50797.7	48112.6	NaN	NaN	73243.1	NaN	NaN	NaN	NaN	NaN	67959.3	NaN	68121.5	NaN	NaN	70380.8	74129.3	69938.3
9	58716.4	49462	63166	64803.3	60204.1	61805.1	55885.9	42006.9	52189.7	79352.2	83754.1	-51	NaN	NaN	NaN	45735.8	NaN	NaN	NaN	51124.1	59222.5	NaN	65220	48940.5	NaN	NaN	NaN	NaN	68206.3	57528.9	56864.6	49976.7	47156.6	NaN	NaN	72633.6	NaN	NaN	68540	NaN	NaN	66964.6	NaN	66864.2	NaN	NaN	70570	75852.7	69292.2
12	65783.4	51861.1	65298.7	65610.5	62280.1	61279.9	57706.5	43338.8	50840.3	86484.1	81295.1	-48	NaN	NaN	NaN	44527.8	60056.8	64056.1	NaN	50828.6	58474.5	NaN	65358.6	48375.9	NaN	NaN	NaN	NaN	67881.3	57204.7	56846.2	51585.4	48032.9	NaN	NaN	71700.6	NaN	NaN	68689.6	NaN	NaN	67187.7	NaN	68927.6	NaN	77619.8	70820.9	72160.3	67956.2
15	70960.4	54619.1	68607.3	65585.5	60516	62597.2	60276	48338.9	53491.1	90099.9	81593.7	-45	NaN	NaN	NaN	43399.4	60059	62468.1	NaN	50264.8	57544.8	NaN	68559.8	48155.4	53646.1	53435.1	NaN	NaN	65302	57135.7	56101.3	50177.2	46462	NaN	NaN	72419.5	NaN	NaN	70251.6	NaN	NaN	66619.2	NaN	71370.8	NaN	74236.6	71358.6	74017.2	68284.7
18	78221.5	58306.2	74956.8	69148.5	62662.2	66321.9	61979.3	51215.5	56699	94922.8	86899.8	-42	NaN	NaN	NaN	43332.6	59177.1	61879.3	NaN	49085.1	56621.6	NaN	67299.4	48080	53266.6	54649.3	NaN	NaN	66327	56619.1	55920.2	49977	46583.6	NaN	NaN	72293.4	NaN	88755.3	69330.9	NaN	70064.4	65861.6	91681.9	70570.4	NaN	74538.2	70724.6	72901.8	68273.9
21	84835	63638.1	76839.8	76479.7	66121.7	67718.8	62146.2	56237.3	65269.3	98503.3	86853.2	-39	NaN	NaN	NaN	44537.2	59546.7	61556.6	NaN	47540.8	56867.7	NaN	65249.3	47408.6	50851.7	53683.4	NaN	NaN	65391.9	55923.5	55408.4	50127.6	47239.3	NaN	NaN	71404.5	88408.9	91862.8	67447.6	NaN	70398.6	66229.8	90934.8	73552.9	NaN	76569.2	70732.8	72989.3	67735.6
24	92384.5	69561.4	81331.5	80040.6	67265.2	71664.8	65264	62503.9	67488.3	105791	91337.6	-36	NaN	NaN	NaN	43433.7	59638.5	60024.9	43917.5	47629.5	56527.2	49385.2	64744.1	47007.3	50388.6	53101.1	NaN	50664	64738.7	56123.4	55173.5	49247.3	47485.2	NaN	84966.1	69926	88466.8	89498.9	68693.6	87759.9	70013.4	65679.2	92528	76632.9	NaN	74554.8	69568.9	70492.5	66542.9
27	97240	76095.8	88255.1	84828.8	73905.7	77399.3	67834.3	68818.8	70779.2	110662	94784.5	-33	NaN	NaN	NaN	44298.3	58089.7	59337.7	42872.2	45986.6	56131.1	48989.5	64530	49420.4	50554.4	53034.2	NaN	51144.4	63817.5	55681.9	55187.3	48541.7	47716.8	NaN	84634.4	70633.6	89035.4	87645.6	67629	87236.1	72617.2	64636.1	90387.8	75341.3	72674.5	74549.2	68948.9	69536.8	63474.4
30	103847	80860.9	94807	89266	78905.1	82026.3	70746.9	74970.8	76525.1	114176	96373.1	-30	NaN	NaN	56149.9	42595.3	58882.8	59974.2	42647.6	46645.1	55878.6	49082.4	62931.3	48567.8	50116	54144.6	NaN	50246.8	64153.5	55769.6	55411.6	47062.1	46364.3	NaN	85255.6	70631.2	87633.7	90354	66668.1	87885.3	73407.7	63631.4	89732.3	73281.9	74903	73025	66811.5	68891.8	65697.4
33	108236	86515.5	99789.8	95687.8	83955.7	87958.7	75092.1	81778.2	82433.9	118781	101607	-27	NaN	NaN	55215	42453.5	58488.1	59308.6	42490.7	46130.7	56142.5	48941.1	62879.2	49193.4	49647.1	51464.4	NaN	49993.6	63231	54398.5	52922.9	47319.8	46668	76314.7	83196.6	70075.8	87392.4	88382.7	64981.5	87345.8	71080.7	63703.4	89207.1	72196.7	73608.3	73767.9	62820.4	71748.8	64452.7
36	113042	97209.8	107178	102846	91534.5	92459.4	77326.1	87646.3	85872.5	122698	106382	-24	NaN	74486.7	55036.2	41640.6	55262	58946.4	40760.2	47683.9	54540.7	48533.3	61730.5	48995	49441.7	48961.3	57756.7	49643.2	61989.7	54349.7	52376.5	48377.4	46606.4	75019.2	81352.2	69326.8	85643.9	91195.5	66553.5	83387.4	70479.5	63968.2	88885.7	73174.6	72672.6	71111.3	62881	69388.3	66044.1
39	116043	103171	115488	104495	96321	97324.1	79290	94311.6	91808.1	126319	115751	-21	NaN	75249.7	53563	42638.7	54195.4	59924.3	41175.5	46716.3	54008.6	47533.2	61171.6	49383.3	49407.6	48663.7	57560.2	48201.4	61945.6	54451.8	50716	47944.8	46704.4	74796.9	77556	70042.7	86905.4	90040.8	67011.1	86930.1	70307.5	63443.6	84623	72097.5	73866.5	70792.3	60561.8	69466	64833.4
42	118862	106123	121325	114023	98177.5	102167	84712.6	100301	95736	125991	119143	-18	NaN	72937.3	52883.6	42360.8	52847.8	58761.7	40097.8	46688.5	54792.5	48196.7	60556.4	50128.5	51110.1	50123.4	56214.9	48722.3	62006	52929	51208.6	47971.9	45820.4	76554.6	77836	70018.6	86753	89801.8	66164.2	85700.6	71246.3	63054.1	84872.4	70161.8	73236.3	70743.6	59941.7	68737.1	63463.1
45	120469	110126	126524	116602	103395	109017	88801.9	103821	97973.8	127573	126383	-15	NaN	72885.6	54100.8	42647.6	54742.3	59250.8	39744.6	47126.5	54057.8	48190.2	59180.9	51883.3	50810.9	46743	55679.5	47471.6	61281.7	54042.6	51249.2	47278.3	43472.1	76974.8	80630.8	68904.1	85213.6	88792.4	66715.7	85069.3	70080.3	62580.6	85996.5	69418.9	72404.7	70973.8	60436.1	70737.8	66839.6
48	125561	114397	131362	124170	111624	113065	91873.9	106336	98008.7	129477	126701	-12	NaN	69707	53192	43635.9	53426.1	57587.4	41310.3	47551.9	54243.4	49585.2	59285	51855.8	50512.8	47970.9	53949.9	47600.9	60501.7	53499.5	50165.3	47437.9	42582.3	76724.3	82169.5	68925.2	85451.3	89148.9	66329.9	83940.5	70270.8	61548	87066.6	70291.3	73162.4	70252.1	64202.8	70463.9	67352.3
51	127706	116407	130562	120926	112907	115157	100041	109599	101510	133599	132691	-9	NaN	67789.9	51955.8	45599.1	54839.3	57695.2	40839.3	48381.8	54485.4	49051.2	58985.7	51926.7	52173.5	45787.8	54018.3	47848.9	60208.7	54079.7	47764.3	46362	43823.7	77392.7	82530	67494.1	85019.1	85523.3	66891.7	82699.3	70777.6	61472.2	86429	69671.5	71966.5	70889.5	60741.5	71524.3	66790.3
54	129211	119443	132355	121235	116208	119077	103785	110694	101665	136201	139851	-6	82513.5	68445.3	50315.5	48374.8	54986.3	56741.1	42178.9	50277.1	54157.5	47888.5	58872.5	54637.3	51367.8	48072.4	53207.8	46980	59384.4	54921.8	48312.5	45102.7	42560.4	76136.3	85105.2	66082.5	85166.2	83225	66150.9	81817.3	70171.3	58244.1	84690.4	72844.6	70013.4	71493.7	60311.3	74559.9	65268.3
57	131475	118104	136253	127099	120452	120426	110012	113250	101906	133734	149194	-3	82013.1	70196.5	51477	52196.9	54095.6	56398.9	44054.8	52005.6	54906.5	50176.8	58686.5	54178.1	50663.8	45740.2	53814.8	46539.1	58720.3	55405.9	48652.4	44900	41819.9	78752.3	85782.4	66893.4	85358.5	81454.2	66414.5	83068.4	69062.6	57378.9	84560.6	75413	68253.6	72887.7	61228.7	75797.1	63784
60	133132	120941	140264	130331	124971	125160	114854	114274	103418	137590	150347	0	81845.8	71917.6	51270	57584.8	54042.9	56274.6	46493.3	54695.9	56186.5	52223	58787.8	54595.4	52147.1	45841.4	53153.8	48631.1	59567.6	57894.9	51878	45819.4	42367	77555.5	85200.5	66634.5	84602.2	82491.1	68013.5	85688.5	67934.2	58764.2	84539.6	76060.2	69813.2	71175.3	64355.1	80500.1	61642.3
63	132346	122572	139813	131014	132766	124311	120282	115002	110011	141306	156025	3	81822.4	71834.2	53158.1	63045.6	57149.6	58932	49651.1	58346.9	58850.5	54065.2	58503.6	55677.2	51307.4	45771.7	53789.1	51639.1	60161.8	62257.7	50065.3	46078.5	43386.6	78677.9	91207.4	68360.6	85928.4	83258.3	69193.2	86845.2	70102.9	60656.5	84457.1	78281.9	70467.5	72375.5	67047.1	82285.8	63606.3
66	135332	125271	142253	132362	140394	127063	122181	116926	107204	136316	157605	6	82058.4	71567.3	55520.6	69880.8	59048.1	61520.1	53903.5	61776.2	60052.4	56806.6	57320.3	55423	51839.2	44942.4	53064.1	54667.7	60970.8	66147.4	51976	47593.9	45360.1	77074.6	92212.8	67934.7	87137.6	78035.1	72610.1	88060.6	71268.8	60275.3	87031.8	81100.5	71792.9	70886.8	66658.5	94129.4	63907.3
69	134736	123923	143235	136180	139809	131685	123545	117774	107167	134363	157345	9	82804.1	71172.9	58315.2	77835.8	62028	65588.9	59979.8	66062.4	63063.7	58716.4	60915	56630	52723.9	46824.6	52679.2	61277.5	61363.2	72298.7	52015.9	49462	48195.7	79346.2	96395	69724.1	90773	83754.1	75442.7	94186.9	72879.4	63166	86793.2	87243.9	73981.8	73626.4	66069	101003	63666.3
72	134877	123360	144903	139113	143768	135321	125006	116535	109911	136013	160306	12	84668.7	76023.9	63508.3	85622.2	65441.9	68399.5	66718.4	71349.4	70243.2	65783.4	62662.2	56491	55475.9	45449.4	54554.3	68160.8	63209.8	77696.8	54616	51861.1	52234.2	81071	101067	73850.9	95977.7	81295.1	81174	96427.8	73444.9	65298.7	88563.3	94805.7	74164.2	76005	66751.1	107096	67026.2
75	133583	121721	143931	129298	146570	133253	124568	115127	109155	132315	159356	15	87969.4	81136.4	69201.2	94514	68465.5	74905.3	74075.9	75225.5	73024	70960.4	64837.9	59969.7	57497.4	44908	58468.2	77303.1	67526	87688.1	55424.5	54619.1	57979.5	84096.8	106623	82390.2	100047	81593.7	87199	102663	74787.9	68607.3	92077.1	102032	77018	76712.8	69107.6	113663	67794.6
78	133700	121943	146280	128877	150244	132950	126501	112968	107326	134653	162061	18	88865.8	81696.3	75093.1	100146	71330.7	81354.8	79048.4	81288.3	76699	78221.5	68777.8	62764.4	62258.4	48368.6	61430.9	85700.1	72198.7	96812.8	57770.8	58306.2	64663.7	86639.5	113120	90288	107125	86899.8	93957.8	108213	77916.7	74956.8	93909.8	108142	79724.7	79333.3	73198.1	122766	71254.5
81	132132	127607	146232	134333	150225	132213	128164	110554	107758	137274	162054	21	90578	86256.7	81277.3	106904	77396	87825.8	83277.8	84683.5	83650.8	84835	73021.4	68035	65634.4	51794.5	67823.3	90826	77111.2	105928	60807.5	63638.1	72445.9	91663.6	115125	95783.7	115152	86853.2	100816	111991	81019	76839.8	98936.9	114157	83320.9	86567.3	75150.8	134143	73593.5
84	132570	130357	150592	132255	147209	129542	127628	109627	109005	137643	154632	24	96051.9	89634.4	89049.1	111409	82070.9	92950.7	90212.9	87859.3	87273.7	92384.5	79094.9	72858.2	68916.3	53453.8	69012.6	98279.2	82693.9	110672	65737.1	69561.4	78545.8	97626.7	121671	107087	123908	91337.6	109141	116032	83552.3	81331.5	102159	128544	87469	86779.4	77943.4	136266	77750.9
87	131641	130273	147757	136016	147142	132928	129978	109657	107553	133923	155556	27	101330	95479.2	95466.8	115798	88324.3	100895	95276.8	90414.4	92056.4	97240	83702.9	76907.6	73919.6	57853.2	78098.2	105177	89874.2	121836	71720.6	76095.8	84226.5	102159	131185	113995	132510	94784.5	115479	121084	86322.7	88255.1	108775	131252	95369.6	93444.4	81486	141727	83049.3
90	128885	127095	149589	138897	NaN	136401	127770	113398	108269	136614	162885	30	111500	102085	103386	121670	92084.5	105938	101610	93612.8	95588.7	103847	87780	81794.4	79001.1	62207	83663.2	112817	96410.7	130553	78687.9	80860.9	89693.2	110495	132370	123287	142236	96373.1	122270	124774	88240.8	94807	113554	140044	103852	96494.2	85255.7	141592	89348.2
93	131173	127449	154412	135159	NaN	137137	130349	110092	108628	NaN	154262	33	119784	113442	110111	127378	97967.7	111357	106204	95226.2	98584.1	108236	93399.1	88701.1	85094.1	70158.5	88519.1	118086	103059	134297	87002.4	86515.5	94600.5	117017	137703	132961	149256	101607	125945	127380	92069.4	99789.8	119756	138838	112912	95020	91158.3	146693	96123.3
96	130783	128683	150090	136392	NaN	136271	134149	106992	108738	NaN	156137	36	131579	122948	116370	127244	103737	114237	109586	98530.2	101242	113042	98447.1	94787.9	91772.5	76200.1	97197.5	124384	107136	142418	96965	97209.8	98950.8	125863	139590	142042	153790	106382	130913	130351	95925.7	107178	124262	146420	117076	99727	96762.3	151711	101904
99	126535	129532	151112	138990	NaN	137974	137400	109936	104600	NaN	147075	39	139291	133225	120412	129193	108775	117397	111137	99511.1	102632	116043	102626	100377	97069.1	84956.8	104284	125024	113205	148766	104997	103171	102362	133967	140196	149190	159800	115751	133156	133154	98809.6	115488	130789	147334	123693	102743	101509	150696	111538
102	125044	130460	151624	138462	NaN	136072	139553	107851	106964	NaN	153748	42	143805	143692	124143	129184	106283	119803	113702	100667	105603	118862	105719	106543	100468	90633.8	110225	132216	116694	152710	114683	106123	106448	139906	143995	156828	165868	119143	136972	134960	100797	121325	133197	152543	130733	107129	102558	152780	115840
105	125955	NaN	150466	NaN	NaN	NaN	135251	107834	105720	NaN	155919	45	150830	153860	128047	130356	110262	121352	115586	101341	107370	120469	109408	111505	108605	95809	112201	134125	122002	153196	123451	110126	106485	145754	151009	163998	169786	126383	138332	137258	102488	126524	136719	144578	135393	112564	108706	156418	125130
108	126678	NaN	149286	NaN	NaN	NaN	137931	105372	106211	NaN	160438	48	155363	160863	129394	129787	112901	121910	115326	103760	105199	125561	110712	115005	111319	104070	116425	134304	126097	154000	132082	114397	109840	151913	152862	167898	176059	126701	139347	139662	106600	131362	140560	151428	139691	113724	112124	157792	125549
111	121712	NaN	NaN	NaN	NaN	NaN	141132	104834	103377	NaN	NaN	51	155970	174756	132414	130034	117357	123073	119027	102571	107394	127706	112143	116180	116691	107795	119050	134200	127868	154642	140001	116407	109912	160581	152351	168319	173931	132691	141814	139282	109654	130562	142416	151213	140516	119593	116577	158761	132262
114	125161	NaN	NaN	NaN	NaN	NaN	137930	103941	99937.4	NaN	NaN	54	154729	178251	134150	128896	118297	123835	119109	102892	109901	129211	114159	119527	121095	113053	120536	134774	130738	153864	145270	119443	113591	162601	152185	170154	176015	139851	144516	139800	111842	132355	143317	153548	144320	120311	119822	161315	134532
117	124545	NaN	NaN	NaN	NaN	NaN	138137	103031	100482	NaN	NaN	57	154585	187146	131742	131575	119550	124403	119776	103742	111767	131475	113302	125409	124804	115338	124141	136691	131893	158022	150647	118104	114047	168145	155489	172722	177811	149194	143600	138204	112960	136253	144998	152914	142124	121441	122393	161525	136765
120	127573	NaN	NaN	NaN	NaN	NaN	136659	101289	NaN	NaN	NaN	60	164830	194808	133717	131030	120968	123698	120368	101628	113429	133132	114892	126649	128337	120422	125669	135404	135424	159625	153641	120941	113853	166806	156310	169439	180320	150347	145737	140720	114133	140264	144194	158521	142732	123273	125046	160834	140116
123	127959	NaN	NaN	NaN	NaN	NaN	134820	99878.5	NaN	NaN	NaN	63	165562	197382	132644	131474	120917	123259	121460	102515	111739	132346	116577	127282	128880	122498	129702	135090	134334	159913	157524	122572	106928	166861	157030	176102	184164	156025	144855	143564	115842	139813	140685	160422	148724	120322	126355	164261	143186
126	122337	NaN	NaN	NaN	NaN	NaN	132943	100206	NaN	NaN	NaN	66	165844	201365	129361	130540	120996	122938	118972	100376	111101	135332	115633	128831	131953	122754	131058	134516	133847	157975	161360	125271	103990	167535	162064	175371	180920	157605	144463	144444	119319	142253	140666	164935	146479	122289	130011	166505	147742
129	117195	NaN	NaN	NaN	NaN	NaN	130217	98907.8	NaN	NaN	NaN	69	160823	204829	129803	130174	122158	122501	118163	102673	112828	134736	111350	128041	131108	125134	134175	135586	131493	150376	161746	123923	111793	163383	163626	177909	180259	157345	140563	143843	117284	143235	135749	167469	147618	116737	130302	168720	147796
132	112483	NaN	NaN	NaN	NaN	NaN	128943	NaN	NaN	NaN	NaN	72	165129	206089	130986	129742	122759	129421	120401	101365	110283	134877	108653	126089	133053	123860	129737	137707	135350	152423	166549	123360	112528	161651	161772	180590	179917	160306	147143	142799	112360	144903	135845	167740	149061	122016	131480	165846	147431
135	112953	NaN	NaN	NaN	NaN	NaN	128143	NaN	NaN	NaN	NaN	75	163165	205466	130094	129255	120313	129074	119487	99563.3	110546	133583	110976	124551	129288	126636	129378	131437	135378	148491	167825	121721	115518	170171	161099	181420	182314	159356	148438	141763	114232	143931	134312	161368	149559	117709	130157	166091	147418
138	112886	NaN	NaN	NaN	NaN	NaN	131584	NaN	NaN	NaN	NaN	78	165698	207708	131620	125549	119731	126139	121526	94500.5	107960	133700	110580	125799	134280	129640	132209	131734	133450	147481	168841	121943	112987	172493	162077	178870	181481	162061	147330	142567	108788	146280	135723	161934	151472	116841	133085	167115	149307
141	111440	NaN	NaN	NaN	NaN	NaN	133167	NaN	NaN	NaN	NaN	81	163155	210539	127914	126737	120713	122908	120891	96337	108959	132132	110749	129003	130702	130356	131312	128753	132087	154943	170985	127607	112286	171267	165763	178893	180904	162054	146225	143103	107136	146232	136762	159253	149445	120084	132054	163001	149597
144	109924	NaN	NaN	NaN	NaN	NaN	127719	NaN	NaN	NaN	NaN	84	169244	214476	124910	125688	119967	118991	118694	100160	105781	132570	110466	130261	131918	132552	133219	125216	133289	155366	167741	130357	108766	171380	165757	178258	181258	154632	146439	141318	105753	150592	136427	163424	150611	118651	136657	162703	150495
147	110156	NaN	NaN	NaN	NaN	NaN	127857	NaN	NaN	NaN	NaN	87	160074	209827	123051	120962	118322	116369	117147	96743.9	105050	131641	112465	129653	125426	126650	132933	120928	132534	153062	167610	130273	107656	176290	161601	180080	181812	155556	147194	143819	112945	147757	140555	162899	152585	116523	137183	158440	150911
150	NaN	NaN	NaN	NaN	NaN	NaN	123748	NaN	NaN	NaN	NaN	90	164745	217489	122507	122503	116381	118090	112902	96965.5	105288	128885	110711	129678	128963	130708	130813	121275	134747	150684	169168	127095	107739	174850	159364	179342	183542	162885	144437	143897	114921	149589	140488	165024	153571	116575	136074	157724	153542
153	NaN	NaN	NaN	NaN	NaN	NaN	122276	NaN	NaN	NaN	NaN	93	166619	217162	120423	121362	115737	114096	112898	96949.9	107906	131173	112288	129612	134960	130654	129437	121997	134756	150508	166849	127449	108762	177494	159310	180286	179103	154262	NaN	144585	115353	154412	140455	161305	156040	121680	133640	154905	148830
156	NaN	NaN	NaN	NaN	NaN	NaN	123204	NaN	NaN	NaN	NaN	96	150841	218565	123190	120909	117802	115061	111621	98605.8	107212	130783	108995	129018	131394	132317	128511	117802	132341	NaN	166533	128683	NaN	NaN	163070	168766	171263	156137	NaN	139689	NaN	150090	139429	160742	154553	122707	136503	162369	152649
159	NaN	NaN	NaN	NaN	NaN	NaN	121750	NaN	NaN	NaN	NaN	99	154700	213901	123448	118963	113931	117050	111652	97682.5	104330	126535	111438	129702	130995	132715	127145	119544	127288	NaN	164954	129532	NaN	NaN	161233	169139	170486	147075	NaN	140737	NaN	151112	138304	NaN	156680	120653	133665	NaN	152172
162	NaN	NaN	NaN	NaN	NaN	NaN	120216	NaN	NaN	NaN	NaN	102	151272	215928	119726	116070	112656	115167	108469	NaN	105095	125044	NaN	126119	126745	130692	126424	119685	129659	NaN	166470	130460	NaN	NaN	158026	176243	171228	153748	NaN	139443	NaN	151624	NaN	NaN	NaN	122694	133845	NaN	152256
165	NaN	NaN	NaN	NaN	NaN	NaN	118899	NaN	NaN	NaN	NaN	105	152766	218064	117610	115211	113850	115415	110599	NaN	106508	125955	NaN	125995	129212	133280	125341	118106	130040	NaN	160929	NaN	NaN	NaN	156802	175074	176860	155919	NaN	138488	NaN	150466	NaN	NaN	NaN	120965	135411	NaN	151194
168	NaN	NaN	NaN	NaN	NaN	NaN	117823	NaN	NaN	NaN	NaN	108	153732	220767	117777	117853	110964	NaN	107496	NaN	105406	126678	NaN	124735	127050	NaN	125230	118719	129441	NaN	161705	NaN	NaN	NaN	158714	179067	177732	160438	NaN	139617	NaN	149286	NaN	NaN	NaN	NaN	140231	NaN	153984
171	NaN	NaN	NaN	NaN	NaN	NaN	117204	NaN	NaN	NaN	NaN	111	157766	218857	115344	111132	114849	NaN	111503	NaN	104452	121712	NaN	126522	127225	NaN	126006	116999	128786	NaN	164230	NaN	NaN	NaN	156574	175475	174784	NaN	NaN	140560	NaN	NaN	NaN	NaN	NaN	NaN	NaN	NaN	151271
174	NaN	NaN	NaN	NaN	NaN	NaN	114824	NaN	NaN	NaN	NaN	114	153180	211613	114817	111346	113310	NaN	110583	NaN	103803	125161	NaN	NaN	NaN	NaN	120322	114018	127891	NaN	165530	NaN	NaN	NaN	150931	178814	NaN	NaN	NaN	139226	NaN	NaN	NaN	NaN	NaN	NaN	NaN	NaN	147255
177	NaN	NaN	NaN	NaN	NaN	NaN	115438	NaN	NaN	NaN	NaN	117	152060	217659	115157	113044	110132	NaN	105026	NaN	103444	124545	NaN	NaN	NaN	NaN	118551	111560	124116	NaN	164521	NaN	NaN	NaN	148437	176328	NaN	NaN	NaN	138831	NaN	NaN	NaN	NaN	NaN	NaN	NaN	NaN	145901
												120	149188	209132	112128	NaN	108187	NaN	103446	NaN	NaN	127573	NaN	NaN	NaN	NaN	117257	NaN	123647	NaN	160988	NaN	NaN	NaN	NaN	173191	NaN	NaN	NaN	NaN	NaN	NaN	NaN	NaN	NaN	NaN	NaN	NaN	149898
												123	NaN	NaN	110069	NaN	110995	NaN	105685	NaN	NaN	127959	NaN	NaN	NaN	NaN	117966	NaN	122450	NaN	154505	NaN	NaN	NaN	NaN	175183	NaN	NaN	NaN	NaN	NaN	NaN	NaN	NaN	NaN	NaN	NaN	NaN	149365
												126	NaN	NaN	110734	NaN	108927	NaN	NaN	NaN	NaN	122337	NaN	NaN	NaN	NaN	118048	NaN	NaN	NaN	156794	NaN	NaN	NaN	NaN	NaN	NaN	NaN	NaN	NaN	NaN	NaN	NaN	NaN	NaN	NaN	NaN	NaN	147119
												129	NaN	NaN	109171	NaN	107226	NaN	NaN	NaN	NaN	117195	NaN	NaN	NaN	NaN	121818	NaN	NaN	NaN	150366	NaN	NaN	NaN	NaN	NaN	NaN	NaN	NaN	NaN	NaN	NaN	NaN	NaN	NaN	NaN	NaN	NaN	144692
												132	NaN	NaN	108805	NaN	107180	NaN	NaN	NaN	NaN	112483	NaN	NaN	NaN	NaN	118392	NaN	NaN	NaN	146153	NaN	NaN	NaN	NaN	NaN	NaN	NaN	NaN	NaN	NaN	NaN	NaN	NaN	NaN	NaN	NaN	NaN	148615
												135	NaN	NaN	NaN	NaN	105304	NaN	NaN	NaN	NaN	112953	NaN	NaN	NaN	NaN	119787	NaN	NaN	NaN	145327	NaN	NaN	NaN	NaN	NaN	NaN	NaN	NaN	NaN	NaN	NaN	NaN	NaN	NaN	NaN	NaN	NaN	150071
												138	NaN	NaN	NaN	NaN	104292	NaN	NaN	NaN	NaN	112886	NaN	NaN	NaN	NaN	117734	NaN	NaN	NaN	145293	NaN	NaN	NaN	NaN	NaN	NaN	NaN	NaN	NaN	NaN	NaN	NaN	NaN	NaN	NaN	NaN	NaN	141382
												141	NaN	NaN	NaN	NaN	102168	NaN	NaN	NaN	NaN	111440	NaN	NaN	NaN	NaN	115689	NaN	NaN	NaN	145413	NaN	NaN	NaN	NaN	NaN	NaN	NaN	NaN	NaN	NaN	NaN	NaN	NaN	NaN	NaN	NaN	NaN	143649
												144	NaN	NaN	NaN	NaN	NaN	NaN	NaN	NaN	NaN	109924	NaN	NaN	NaN	NaN	117128	NaN	NaN	NaN	143503	NaN	NaN	NaN	NaN	NaN	NaN	NaN	NaN	NaN	NaN	NaN	NaN	NaN	NaN	NaN	NaN	NaN	145697
												147	NaN	NaN	NaN	NaN	NaN	NaN	NaN	NaN	NaN	110156	NaN	NaN	NaN	NaN	117886	NaN	NaN	NaN	144960	NaN	NaN	NaN	NaN	NaN	NaN	NaN	NaN	NaN	NaN	NaN	NaN	NaN	NaN	NaN	NaN	NaN	142674
												150	NaN	NaN	NaN	NaN	NaN	NaN	NaN	NaN	NaN	NaN	NaN	NaN	NaN	NaN	115059	NaN	NaN	NaN	145693	NaN	NaN	NaN	NaN	NaN	NaN	NaN	NaN	NaN	NaN	NaN	NaN	NaN	NaN	NaN	NaN	NaN	136925
												153	NaN	NaN	NaN	NaN	NaN	NaN	NaN	NaN	NaN	NaN	NaN	NaN	NaN	NaN	112870	NaN	NaN	NaN	147444	NaN	NaN	NaN	NaN	NaN	NaN	NaN	NaN	NaN	NaN	NaN	NaN	NaN	NaN	NaN	NaN	NaN	137743
												156	NaN	NaN	NaN	NaN	NaN	NaN	NaN	NaN	NaN	NaN	NaN	NaN	NaN	NaN	111704	NaN	NaN	NaN	144258	NaN	NaN	NaN	NaN	NaN	NaN	NaN	NaN	NaN	NaN	NaN	NaN	NaN	NaN	NaN	NaN	NaN	143076
												159	NaN	NaN	NaN	NaN	NaN	NaN	NaN	NaN	NaN	NaN	NaN	NaN	NaN	NaN	110202	NaN	NaN	NaN	146300	NaN	NaN	NaN	NaN	NaN	NaN	NaN	NaN	NaN	NaN	NaN	NaN	NaN	NaN	NaN	NaN	NaN	141261
												162	NaN	NaN	NaN	NaN	NaN	NaN	NaN	NaN	NaN	NaN	NaN	NaN	NaN	NaN	110107	NaN	NaN	NaN	NaN	NaN	NaN	NaN	NaN	NaN	NaN	NaN	NaN	NaN	NaN	NaN	NaN	NaN	NaN	NaN	NaN	NaN	140869
												165	NaN	NaN	NaN	NaN	NaN	NaN	NaN	NaN	NaN	NaN	NaN	NaN	NaN	NaN	NaN	NaN	NaN	NaN	NaN	NaN	NaN	NaN	NaN	NaN	NaN	NaN	NaN	NaN	NaN	NaN	NaN	NaN	NaN	NaN	NaN	NaN	140883
												168	NaN	NaN	NaN	NaN	NaN	NaN	NaN	NaN	NaN	NaN	NaN	NaN	NaN	NaN	NaN	NaN	NaN	NaN	NaN	NaN	NaN	NaN	NaN	NaN	NaN	NaN	NaN	NaN	NaN	NaN	NaN	NaN	NaN	NaN	NaN	NaN	139843
												171	NaN	NaN	NaN	NaN	NaN	NaN	NaN	NaN	NaN	NaN	NaN	NaN	NaN	NaN	NaN	NaN	NaN	NaN	NaN	NaN	NaN	NaN	NaN	NaN	NaN	NaN	NaN	NaN	NaN	NaN	NaN	NaN	NaN	NaN	NaN	NaN	141104
												174	NaN	NaN	NaN	NaN	NaN	NaN	NaN	NaN	NaN	NaN	NaN	NaN	NaN	NaN	NaN	NaN	NaN	NaN	NaN	NaN	NaN	NaN	NaN	NaN	NaN	NaN	NaN	NaN	NaN	NaN	NaN	NaN	NaN	NaN	NaN	NaN	138628
												177	NaN	NaN	NaN	NaN	NaN	NaN	NaN	NaN	NaN	NaN	NaN	NaN	NaN	NaN	NaN	NaN	NaN	NaN	NaN	NaN	NaN	NaN	NaN	NaN	NaN	NaN	NaN	NaN	NaN	NaN	NaN	NaN	NaN	NaN	NaN	NaN	141659
												180	NaN	NaN	NaN	NaN	NaN	NaN	NaN	NaN	NaN	NaN	NaN	NaN	NaN	NaN	NaN	NaN	NaN	NaN	NaN	NaN	NaN	NaN	NaN	NaN	NaN	NaN	NaN	NaN	NaN	NaN	NaN	NaN	NaN	NaN	NaN	NaN	140659
												183	NaN	NaN	NaN	NaN	NaN	NaN	NaN	NaN	NaN	NaN	NaN	NaN	NaN	NaN	NaN	NaN	NaN	NaN	NaN	NaN	NaN	NaN	NaN	NaN	NaN	NaN	NaN	NaN	NaN	NaN	NaN	NaN	NaN	NaN	NaN	NaN	140074
												186	NaN	NaN	NaN	NaN	NaN	NaN	NaN	NaN	NaN	NaN	NaN	NaN	NaN	NaN	NaN	NaN	NaN	NaN	NaN	NaN	NaN	NaN	NaN	NaN	NaN	NaN	NaN	NaN	NaN	NaN	NaN	NaN	NaN	NaN	NaN	NaN	NaN
												189	NaN	NaN	NaN	NaN	NaN	NaN	NaN	NaN	NaN	NaN	NaN	NaN	NaN	NaN	NaN	NaN	NaN	NaN	NaN	NaN	NaN	NaN	NaN	NaN	NaN	NaN	NaN	NaN	NaN	NaN	NaN	NaN	NaN	NaN	NaN	NaN	NaN
												192	NaN	NaN	NaN	NaN	NaN	NaN	NaN	NaN	NaN	NaN	NaN	NaN	NaN	NaN	NaN	NaN	NaN	NaN	NaN	NaN	NaN	NaN	NaN	NaN	NaN	NaN	NaN	NaN	NaN	NaN	NaN	NaN	NaN	NaN	NaN	NaN	NaN
												195	NaN	NaN	NaN	NaN	NaN	NaN	NaN	NaN	NaN	NaN	NaN	NaN	NaN	NaN	NaN	NaN	NaN	NaN	NaN	NaN	NaN	NaN	NaN	NaN	NaN	NaN	NaN	NaN	NaN	NaN	NaN	NaN	NaN	NaN	NaN	NaN	NaN
												198	NaN	NaN	NaN	NaN	NaN	NaN	NaN	NaN	NaN	NaN	NaN	NaN	NaN	NaN	NaN	NaN	NaN	NaN	NaN	NaN	NaN	NaN	NaN	NaN	NaN	NaN	NaN	NaN	NaN	NaN	NaN	NaN	NaN	NaN	NaN	NaN	NaN
												201	NaN	NaN	NaN	NaN	NaN	NaN	NaN	NaN	NaN	NaN	NaN	NaN	NaN	NaN	NaN	NaN	NaN	NaN	NaN	NaN	NaN	NaN	NaN	NaN	NaN	NaN	NaN	NaN	NaN	NaN	NaN	NaN	NaN	NaN	NaN	NaN	NaN
												204	NaN	NaN	NaN	NaN	NaN	NaN	NaN	NaN	NaN	NaN	NaN	NaN	NaN	NaN	NaN	NaN	NaN	NaN	NaN	NaN	NaN	NaN	NaN	NaN	NaN	NaN	NaN	NaN	NaN	NaN	NaN	NaN	NaN	NaN	NaN	NaN	NaN
												207	NaN	NaN	NaN	NaN	NaN	NaN	NaN	NaN	NaN	NaN	NaN	NaN	NaN	NaN	NaN	NaN	NaN	NaN	NaN	NaN	NaN	NaN	NaN	NaN	NaN	NaN	NaN	NaN	NaN	NaN	NaN	NaN	NaN	NaN	NaN	NaN	NaN
												210	NaN	NaN	NaN	NaN	NaN	NaN	NaN	NaN	NaN	NaN	NaN	NaN	NaN	NaN	NaN	NaN	NaN	NaN	NaN	NaN	NaN	NaN	NaN	NaN	NaN	NaN	NaN	NaN	NaN	NaN	NaN	NaN	NaN	NaN	NaN	NaN	NaN
												213	NaN	NaN	NaN	NaN	NaN	NaN	NaN	NaN	NaN	NaN	NaN	NaN	NaN	NaN	NaN	NaN	NaN	NaN	NaN	NaN	NaN	NaN	NaN	NaN	NaN	NaN	NaN	NaN	NaN	NaN	NaN	NaN	NaN	NaN	NaN	NaN	NaN
												216	NaN	NaN	NaN	NaN	NaN	NaN	NaN	NaN	NaN	NaN	NaN	NaN	NaN	NaN	NaN	NaN	NaN	NaN	NaN	NaN	NaN	NaN	NaN	NaN	NaN	NaN	NaN	NaN	NaN	NaN	NaN	NaN	NaN	NaN	NaN	NaN	NaN
												219	NaN	NaN	NaN	NaN	NaN	NaN	NaN	NaN	NaN	NaN	NaN	NaN	NaN	NaN	NaN	NaN	NaN	NaN	NaN	NaN	NaN	NaN	NaN	NaN	NaN	NaN	NaN	NaN	NaN	NaN	NaN	NaN	NaN	NaN	NaN	NaN	NaN
												222	NaN	NaN	NaN	NaN	NaN	NaN	NaN	NaN	NaN	NaN	NaN	NaN	NaN	NaN	NaN	NaN	NaN	NaN	NaN	NaN	NaN	NaN	NaN	NaN	NaN	NaN	NaN	NaN	NaN	NaN	NaN	NaN	NaN	NaN	NaN	NaN	NaN
												225	NaN	NaN	NaN	NaN	NaN	NaN	NaN	NaN	NaN	NaN	NaN	NaN	NaN	NaN	NaN	NaN	NaN	NaN	NaN	NaN	NaN	NaN	NaN	NaN	NaN	NaN	NaN	NaN	NaN	NaN	NaN	NaN	NaN	NaN	NaN	NaN	NaN
												228	NaN	NaN	NaN	NaN	NaN	NaN	NaN	NaN	NaN	NaN	NaN	NaN	NaN	NaN	NaN	NaN	NaN	NaN	NaN	NaN	NaN	NaN	NaN	NaN	NaN	NaN	NaN	NaN	NaN	NaN	NaN	NaN	NaN	NaN	NaN	NaN	NaN
												231	NaN	NaN	NaN	NaN	NaN	NaN	NaN	NaN	NaN	NaN	NaN	NaN	NaN	NaN	NaN	NaN	NaN	NaN	NaN	NaN	NaN	NaN	NaN	NaN	NaN	NaN	NaN	NaN	NaN	NaN	NaN	NaN	NaN	NaN	NaN	NaN	NaN
												234	NaN	NaN	NaN	NaN	NaN	NaN	NaN	NaN	NaN	NaN	NaN	NaN	NaN	NaN	NaN	NaN	NaN	NaN	NaN	NaN	NaN	NaN	NaN	NaN	NaN	NaN	NaN	NaN	NaN	NaN	NaN	NaN	NaN	NaN	NaN	NaN	NaN
												237	NaN	NaN	NaN	NaN	NaN	NaN	NaN	NaN	NaN	NaN	NaN	NaN	NaN	NaN	NaN	NaN	NaN	NaN	NaN	NaN	NaN	NaN	NaN	NaN	NaN	NaN	NaN	NaN	NaN	NaN	NaN	NaN	NaN	NaN	NaN	NaN	NaN
												240	NaN	NaN	NaN	NaN	NaN	NaN	NaN	NaN	NaN	NaN	NaN	NaN	NaN	NaN	NaN	NaN	NaN	NaN	NaN	NaN	NaN	NaN	NaN	NaN	NaN	NaN	NaN	NaN	NaN	NaN	NaN	NaN	NaN	NaN	NaN	NaN	NaN
												243	NaN	NaN	NaN	NaN	NaN	NaN	NaN	NaN	NaN	NaN	NaN	NaN	NaN	NaN	NaN	NaN	NaN	NaN	NaN	NaN	NaN	NaN	NaN	NaN	NaN	NaN	NaN	NaN	NaN	NaN	NaN	NaN	NaN	NaN	NaN	NaN	NaN
												246	NaN	NaN	NaN	NaN	NaN	NaN	NaN	NaN	NaN	NaN	NaN	NaN	NaN	NaN	NaN	NaN	NaN	NaN	NaN	NaN	NaN	NaN	NaN	NaN	NaN	NaN	NaN	NaN	NaN	NaN	NaN	NaN	NaN	NaN	NaN	NaN	NaN
												249	NaN	NaN	NaN	NaN	NaN	NaN	NaN	NaN	NaN	NaN	NaN	NaN	NaN	NaN	NaN	NaN	NaN	NaN	NaN	NaN	NaN	NaN	NaN	NaN	NaN	NaN	NaN	NaN	NaN	NaN	NaN	NaN	NaN	NaN	NaN	NaN	NaN
												252	NaN	NaN	NaN	NaN	NaN	NaN	NaN	NaN	NaN	NaN	NaN	NaN	NaN	NaN	NaN	NaN	NaN	NaN	NaN	NaN	NaN	NaN	NaN	NaN	NaN	NaN	NaN	NaN	NaN	NaN	NaN	NaN	NaN	NaN	NaN	NaN	NaN
												255	NaN	NaN	NaN	NaN	NaN	NaN	NaN	NaN	NaN	NaN	NaN	NaN	NaN	NaN	NaN	NaN	NaN	NaN	NaN	NaN	NaN	NaN	NaN	NaN	NaN	NaN	NaN	NaN	NaN	NaN	NaN	NaN	NaN	NaN	NaN	NaN	NaN
												258	NaN	NaN	NaN	NaN	NaN	NaN	NaN	NaN	NaN	NaN	NaN	NaN	NaN	NaN	NaN	NaN	NaN	NaN	NaN	NaN	NaN	NaN	NaN	NaN	NaN	NaN	NaN	NaN	NaN	NaN	NaN	NaN	NaN	NaN	NaN	NaN	NaN
												261	NaN	NaN	NaN	NaN	NaN	NaN	NaN	NaN	NaN	NaN	NaN	NaN	NaN	NaN	NaN	NaN	NaN	NaN	NaN	NaN	NaN	NaN	NaN	NaN	NaN	NaN	NaN	NaN	NaN	NaN	NaN	NaN	NaN	NaN	NaN	NaN	NaN
												264	NaN	NaN	NaN	NaN	NaN	NaN	NaN	NaN	NaN	NaN	NaN	NaN	NaN	NaN	NaN	NaN	NaN	NaN	NaN	NaN	NaN	NaN	NaN	NaN	NaN	NaN	NaN	NaN	NaN	NaN	NaN	NaN	NaN	NaN	NaN	NaN	NaN
												267	NaN	NaN	NaN	NaN	NaN	NaN	NaN	NaN	NaN	NaN	NaN	NaN	NaN	NaN	NaN	NaN	NaN	NaN	NaN	NaN	NaN	NaN	NaN	NaN	NaN	NaN	NaN	NaN	NaN	NaN	NaN	NaN	NaN	NaN	NaN	NaN	NaN
												270	NaN	NaN	NaN	NaN	NaN	NaN	NaN	NaN	NaN	NaN	NaN	NaN	NaN	NaN	NaN	NaN	NaN	NaN	NaN	NaN	NaN	NaN	NaN	NaN	NaN	NaN	NaN	NaN	NaN	NaN	NaN	NaN	NaN	NaN	NaN	NaN	NaN
												273	NaN	NaN	NaN	NaN	NaN	NaN	NaN	NaN	NaN	NaN	NaN	NaN	NaN	NaN	NaN	NaN	NaN	NaN	NaN	NaN	NaN	NaN	NaN	NaN	NaN	NaN	NaN	NaN	NaN	NaN	NaN	NaN	NaN	NaN	NaN	NaN	NaN
												276	NaN	NaN	NaN	NaN	NaN	NaN	NaN	NaN	NaN	NaN	NaN	NaN	NaN	NaN	NaN	NaN	NaN	NaN	NaN	NaN	NaN	NaN	NaN	NaN	NaN	NaN	NaN	NaN	NaN	NaN	NaN	NaN	NaN	NaN	NaN	NaN	NaN
												279	NaN	NaN	NaN	NaN	NaN	NaN	NaN	NaN	NaN	NaN	NaN	NaN	NaN	NaN	NaN	NaN	NaN	NaN	NaN	NaN	NaN	NaN	NaN	NaN	NaN	NaN	NaN	NaN	NaN	NaN	NaN	NaN	NaN	NaN	NaN	NaN	NaN
												282	NaN	NaN	NaN	NaN	NaN	NaN	NaN	NaN	NaN	NaN	NaN	NaN	NaN	NaN	NaN	NaN	NaN	NaN	NaN	NaN	NaN	NaN	NaN	NaN	NaN	NaN	NaN	NaN	NaN	NaN	NaN	NaN	NaN	NaN	NaN	NaN	NaN
												285	NaN	NaN	NaN	NaN	NaN	NaN	NaN	NaN	NaN	NaN	NaN	NaN	NaN	NaN	NaN	NaN	NaN	NaN	NaN	NaN	NaN	NaN	NaN	NaN	NaN	NaN	NaN	NaN	NaN	NaN	NaN	NaN	NaN	NaN	NaN	NaN	NaN
												288	NaN	NaN	NaN	NaN	NaN	NaN	NaN	NaN	NaN	NaN	NaN	NaN	NaN	NaN	NaN	NaN	NaN	NaN	NaN	NaN	NaN	NaN	NaN	NaN	NaN	NaN	NaN	NaN	NaN	NaN	NaN	NaN	NaN	NaN	NaN	NaN	NaN
												291	NaN	NaN	NaN	NaN	NaN	NaN	NaN	NaN	NaN	NaN	NaN	NaN	NaN	NaN	NaN	NaN	NaN	NaN	NaN	NaN	NaN	NaN	NaN	NaN	NaN	NaN	NaN	NaN	NaN	NaN	NaN	NaN	NaN	NaN	NaN	NaN	NaN
[truncated: 108 more columns]

## Sheet: Fig1_rest
Fig. 1b					Fig. 1c					Fig. 1e													Fig. 1f													Fig. 1h
haploids		diploids			haploids		diploids			single cells						bulk							haploids		haploids		haploids		diploids		diploids		diploids			source data from Fig. 1f
non-inducible		non-inducible			non-inducible		non-inducible			haploids	haploids	haploids	diploids	diploids	diploids	haploids	haploids	haploids	diploids	diploids	diploids		non-inducible		inducible 0nM		inducible 30nM		non-inducible		inducible 0nM		inducible 50nM			concentration at 60 fL
Cell volume at birth [fL]	Htb2-mCitrine amount at birth [a.u.]	Cell volume at birth [fL]	Htb2-mCitrine amount at birth [a.u.]		Cell volume at birth [fL]	Htb1-mCitrine amount at birth [a.u.]	Cell volume at birth [fL]	Htb1-mCitrine amount at birth [a.u.]		non-inducible	inducible 00nM	inducible 30nM	non-inducible	inducible 00nM	inducible 50nM	non-inducible	inducible 00nM	inducible 30nM	non-inducible	inducible 00nM	inducible 50nM		Cell volume at birth [fL]	Htb2-mCitrine concentration at birth [a.u. / fL]	Cell volume at birth [fL]	Htb2-mCitrine concentration at birth [a.u. / fL]	Cell volume at birth [fL]	Htb2-mCitrine concentration at birth [a.u. / fL]	Cell volume at birth [fL]	Htb2-mCitrine concentration at birth [a.u. / fL]	Cell volume at birth [fL]	Htb2-mCitrine concentration at birth [a.u. / fL]	Cell volume at birth [fL]	Htb2-mCitrine concentration at birth [a.u. / fL]		Strain	Concentration at 60 fL [a.u.]	95%-confidence interval
60.6241	82513.5	75.5344	83831.1		20.2754	99120.1	125.704	232168		Cell volume [fL]	Cell volume [fL]	Cell volume [fL]	Cell volume [fL]	Cell volume [fL]	Cell volume [fL]	Cell volume [fL]	Cell volume [fL]	Cell volume [fL]	Cell volume [fL]	Cell volume [fL]	Cell volume [fL]		60.6241	1361.07	40.4865	1529.03	132.089	543.938	75.5344	1109.84	98.3087	1175.79	102.783	1658.78		Haploids	970.651	42.1569
39.3657	72573.3	68.2584	86586.6		29.8389	109604	43.8214	260223		60.6241	40.4865	132.089	75.5344	98.3087	102.783	45.45	41.37	120.6	79.98	64.76	153.63		39.3657	1843.57	38.1806	1530.15	149.819	389.88	68.2584	1268.51	51.3638	2540.9	115.681	1073.06		HTB2-mCitrine Homozygotes	1818.63	48.5461
57.7854	74486.7	67.3857	77912.1		21.4973	115454	83.2514	240075		39.3657	38.1806	149.819	68.2584	51.3638	115.681	43.865	43.7235	125.215	72.2892	58.2697	152.3		57.7854	1289.02	28.709	1803.05	57.6752	929.66	67.3857	1156.21	113.054	979.147	97.3257	1361.44		HTB2-mCitrine Hemizygotes	809.455	37.7655
24.5014	53971	72.0159	97371.1		31.1894	133007	89.7924	217685		57.7854	28.709	57.6752	67.3857	113.054	97.3257	43.0145	44.3227	125.723	72.5967	57.8039	154.463		24.5014	2202.78	36.5178	1712.61	71.3452	416.095	72.0159	1352.08	120.127	707.419	79.2459	1732.31
59.586	56149.9	64.3356	135239		47.5329	147046	56.7748	268943		24.5014	36.5178	71.3452	72.0159	120.127	79.2459	44.5346	44.3569	126.411	72.6353	57.2135	164.842		59.586	942.334	58.0518	479.072	82.1765	831.252	64.3356	2102.09	66.0903	972.634	67.9093	1844.55		normalized concentration at 60 fL
49.4897	50035.8	60.1648	81361		30.528	146532	65.1349	220162		59.586	58.0518	82.1765	64.3356	66.0903	67.9093	46.6852	38.7186	123.979	75.0007	59.9791	154.104		49.4897	1011.04	24.9791	2695.82	92.1627	925.066	60.1648	1352.3	57.9508	1962.3	115.268	1068.72		Strain	Normalized concentration at 60 fL [a.u.]	Error (propagation 95% CI)
37.6937	60056.8	67.5878	66290.1		19.9263	131472	59.9443	262950		49.4897	24.9791	92.1627	60.1648	57.9508	115.268	47.3882	38.2625	126.052	73.6652	59.9317	152.975		37.6937	1593.28	34.8366	1787.97	77.5555	108.292	67.5878	980.8	47.9922	1077.12	134.698	575.544		Haploids	1	0.0614216
49.7836	64056.1	59.1175	73299.1		23.1785	138850	84.8407	219851		37.6937	34.8366	77.5555	67.5878	47.9922	134.698	47.6772	38.6238	127.866	74.2851	60.0831	154.165		49.7836	1286.69	26.7889	2060.94	110.527	559.877	59.1175	1239.89	74.9924	1138.31	226.842	268.198		HTB2-mCitrine Homozygotes	1.87362	0.0955154
71.7862	43917.5	86.3657	64701.8		24.7954	101067	81.414	216895		49.7836	26.7889	110.527	59.1175	74.9924	226.842								71.7862	611.782	31.5293	2174.88	132.53	443.073	86.3657	749.161	79.4664	970.722	213.475	212.115		HTB2-mCitrine Hemizygotes	0.83393	0.0531563
42.9945	53349.8	85.0704	46217.9		36.3249	137132	46.1456	259305		71.7862	31.5293	132.53	86.3657	79.4664	213.475								42.9945	1240.85	35.7369	2126.6	149.663	356.864	85.0704	543.29	50.8309	1933.79	66.2281	1463.15
38.9799	59222.5	32.6501	62010.6		22.6456	145150	55.0753	318558		42.9945	35.7369	149.663	85.0704	50.8309	66.2281								38.9799	1519.31	37.9877	2120.06	72.9162	620.538	32.6501	1899.24	77.1513	1174.17	111.17	915.758
35.8839	49385.2	89.9302	57275.8		29.3337	146889	50.7483	311151		38.9799	37.9877	72.9162	32.6501	77.1513	111.17								35.8839	1376.25	48.5802	1228.53	152.484	496.542	89.9302	636.892	79.5032	780.881	74.7352	1575.08
32.1816	74952.3	118.878	58333.7		29.1224	110721	32.4205	217578		35.8839	48.5802	152.484	89.9302	79.5032	74.7352								32.1816	2329.04	35.691	1448.68	99.8245	400.93	118.878	490.702	64.06	866.67	108.01	1178.79
45.0708	40621.1	117.886	67009.3		39.5495	123114	63.1138	263931		32.1816	35.691	99.8245	118.878	64.06	108.01								45.0708	901.275	40.8907	1282.61	59.3288	172.207	117.886	568.425	90.3712	1092.94	66.5037	2071.08
32.1724	55373.2	90.7571	96417.3		18.3554	113612	116.627	224796		45.0708	40.8907	59.3288	117.886	90.3712	66.5037								32.1724	1721.14	38.0336	1469.02	46.0997	988.417	90.7571	1062.37	64.8501	1599.69	138.52	813.92
32.3194	58574.8	122.443	73741.7		53.9637	150170	57.7946	219678		32.1724	38.0336	46.0997	90.7571	64.8501	138.52								32.3194	1812.37	35.5256	1511.59	63.6374	729.702	122.443	602.255	61.6255	2017.82	110.362	1235.82
50.5829	58080.9	70.8859	79421.3		41.5614	137993	61.2488	229761		32.3194	35.5256	63.6374	122.443	61.6255	110.362								50.5829	1148.23	42.2045	1198.41	77.2156	629.92	70.8859	1120.41	45.7047	1566.58	206.548	706.937
37.8223	53646.1	51.7496	87365.2		29.0856	155114	101.846	241337		50.5829	42.2045	77.2156	70.8859	45.7047	206.548								37.8223	1418.37	38.4195	1913.54	51.7772	952.431	51.7496	1688.23	89.1953	1138.8	117.711	1574.71
49.1406	53435.1	117.776	67946.2		30.7117	148432	41.984	254524		37.8223	38.4195	51.7772	51.7496	89.1953	117.711								49.1406	1087.39	42.8659	1048.6	82.8655	958.044	117.776	576.912	98.7956	763.137	198.942	843.376
48.2402	57756.7	106.889	98138.7		32.7144	100617	98.667	238658		49.1406	42.8659	82.8655	117.776	98.7956	198.942								48.2402	1197.27	49.2416	992.203	57.0964	1421.96	106.889	918.135	27.8086	2139.64	138.988	1085.21
58.4928	50664	86.2004	105198		45.3188	107671	67.9736	246189		48.2402	49.2416	57.0964	106.889	27.8086	138.988								58.4928	866.158	43.6468	1572.48	66.6967	915.604	86.2004	1220.38	111.501	791.605	157.527	702.929
42.1769	73684.7	52.8061	77303.3		25.4752	119630	65.4656	210929		58.4928	43.6468	66.6967	86.2004	111.501	157.527								42.1769	1747.04	29.0948	1961.36	43.362	1142	52.8061	1463.91	70.0591	1642.1	127.495	1117.61
37.2527	68357.2	96.5632	104583		52.9255	198700	81.166	235805		42.1769	29.0948	43.362	52.8061	70.0591	127.495								37.2527	1834.96	56.0399	943.99	135.736	519.182	96.5632	1083.05	90.2059	1194.75	93.7152	1320.87
28.9294	74495.4	59.3931	98205.9		43.1415	159663	55.8745	278386		37.2527	56.0399	135.736	96.5632	90.2059	93.7152								28.9294	2575.07	21.1665	3115.75	79.6961	1071.48	59.3931	1653.49	76.8022	1148.86	58.6581	1583.81
34.5334	55794.5	54.8548	84246		29.9124	133292	49.4437	221247		28.9294	21.1665	79.6961	59.3931	76.8022	58.6581								34.5334	1615.67	24.2533	2058.26	49.2508	1263.4	54.8548	1535.8	123.279	794.64	51.9885	2258
46.0721	54631.9	74.5422	158688		29.0948	154876	86.4209	275642		34.5334	24.2533	49.2508	54.8548	123.279	51.9885								46.0721	1185.79	27.3677	1763.78	60.2383	1251.76	74.5422	2128.84	121.028	663.285	66.1179	1881.31
34.1751	44194.6	47.4685	190108		27.7811	96607.3	58.0426	287874		46.0721	27.3677	60.2383	74.5422	121.028	66.1179								34.1751	1293.18	41.8462	1852.88	92.7139	134.851	47.4685	4004.93	102.516	1188.28	93.1824	1251.52
40.5876	61935.4	91.8687	123636		31.4834	90917.9	42.8751	233053		34.1751	41.8462	92.7139	47.4685	102.516	93.1824								40.5876	1525.97	50.9779	1354.4	89.4342	964.732	91.8687	1345.79	52.5673	1999.36	59.1542	1458.49
40.2569	76314.7	84.6478	80410.5		24.6024	86500.6	45.7598	225040		40.5876	50.9779	89.4342	91.8687	52.5673	59.1542								40.2569	1895.69	43.7203	1115.36	111.501	1152.46	84.6478	949.941	51.9425	1604.18	137.426	725.638
40.1742	84966.1	66.9998	79511.3		35.4889	97475.6	104.115	239472		40.2569	43.7203	111.501	84.6478	51.9425	137.426								40.1742	2114.94	23.105	2007.96	74.9189	1274.51	66.9998	1186.74	194.238	326.708	78.1711	1897.28
25.8702	82126.9	60.027	118559		57.1239	141820	91.5012	262524		40.1742	23.105	74.9189	66.9998	194.238	78.1711								25.8702	3174.57	33.725	1556.67	132.511	452.303	60.027	1975.09	70.8951	1229.63	91.2532	1530.4
49.2875	88408.9	57.0045	92893.3		37.4457	153465	66.2649	265635		25.8702	33.725	132.511	60.027	70.8951	91.2532								49.2875	1793.74	34.4416	901.431	68.4789	805.71	57.0045	1629.58	72.9437	1555.84	87.5508	1424.26
32.889	88755.3	90.8489	109432		68.3044	138238	56.2971	293079		49.2875	34.4416	68.4789	57.0045	72.9437	87.5508								32.889	2698.63	47.6063	505.777	35.4797	1075.86	90.8489	1204.55	90.5366	1056.44	66.9447	2081.97
33.183	67637.2	65.7137	80529.2		29.6828	115515	65.7963	183511		32.889	47.6063	35.4797	90.8489	90.5366	66.9447								33.183	2038.31	88.6257	407.135	94.9371	522.826	65.7137	1225.46	87.413	991.26	66.5221	1977.74
45.3464	68540	37.0874	72834.5		53.3114	107127	70.2244	262430		33.183	88.6257	94.9371	65.7137	87.413	66.5221								45.3464	1511.48	49.2049	1118.74	88.984	645.333	37.0874	1963.86	81.3497	1020.07	64.6939	2697.56
31.3823	75898.4	64.7582	93016		39.9537	89762.7	70.0591	265731		45.3464	49.2049	88.984	37.0874	81.3497	64.6939								31.3823	2418.51	35.792	1906.21	93.5407	608.818	64.7582	1436.36	140.522	279.256	133.494	1230.5
45.8241	87759.9	119.016	103665		50.4818	113676	96.3702	329379		31.3823	35.792	93.5407	64.7582	140.522	133.494								45.8241	1915.15	30.2891	2299.45	80.7709	1019.13	119.016	871.015	45.576	2720.02	62.1859	2844.45
30.1329	70064.4	76.2418	143533		50.39	112583	62.0665	235429		45.8241	30.2891	80.7709	119.016	45.576	62.1859								30.1329	2325.18	64.3724	628.733	83.4535	858.147	76.2418	1882.6	47.3675	2045.23	73.2653	1296.59
26.89	71253.1	72.8059	130054		48.5618	154298	53.2011	253084		30.1329	64.3724	83.4535	76.2418	47.3675	73.2653								26.89	2649.8	32.9625	2003.93	194.679	289.551	72.8059	1786.31	58.8786	2493.46	74.4871	2132.59
34.8917	91681.9	96.5264	117696		46.5682	131080	61.8644	268631		26.89	32.9625	194.679	72.8059	58.8786	74.4871								34.8917	2627.61	25.3649	2239.53	71.9332	781.335	96.5264	1219.31	66.4027	1814.37	51.9609	2774.36
63.3159	71242.1	76.4164	101594		51.9242	165958	51.9242	176306		34.8917	25.3649	71.9332	96.5264	66.4027	51.9609								63.3159	1125.19	30.8495	1532.47	124.684	445.926	76.4164	1329.48	132.135	694.975	145.336	1175.95
32.5307	80377.1	58.7316	125099		38.1806	104105	70.8216	247218		63.3159	30.8495	124.684	76.4164	132.135	145.336								32.5307	2470.81	18.3554	1330.63	72.5028	979.45	58.7316	2130.01	70.1325	1143.64	75.8468	1891.04
27.8454	68121.5	123.729	190101		27.432	112987	74.6249	197762		32.5307	18.3554	72.5028	58.7316	70.1325	75.8468								27.8454	2446.42	25.7049	1416.52	78.6855	728.574	123.729	1536.44	111.473	655.918	99.8337	1400.65
40.8999	72674.5	76.3612	115490		31.5569	101013	58.9889	215357		27.8454	25.7049	78.6855	123.729	111.473	99.8337								40.8999	1776.88	23.0223	1224.93	94.5972	420.058	76.3612	1512.42	133.669	834.147	133.347	1005.27
35.939	77619.8	71.4279	169817		45.8241	135190	58.5295	318841		40.8999	23.0223	94.5972	76.3612	133.669	133.347								35.939	2159.76	29.9033	1070.68	113.697	388.099	71.4279	2377.46	68.4422	1680.43	77.3442	2091.76
25.8059	60278.4	89.4617	153214		42.7557	102085	93.8071	161525		35.939	29.9033	113.697	71.4279	68.4422	77.3442								25.8059	2335.84	37.0323	1614.86	54.028	1440.1	89.4617	1712.63	77.4361	1154.41	118.455	1360.85
23.9961	71671.2	94.3491	121107		31.0792	116998	60.3853	208630		25.8059	37.0323	54.028	89.4617	77.4361	118.455								23.9961	2986.79	34.5977	1812.82	187.568	215.763	94.3491	1283.61	30.0319	2015.49	70.0039	1989.09
34.6529	71817.2	103.499	122367		31.8417	96435.4	59.0624	210543		23.9961	34.5977	187.568	94.3491	30.0319	70.0039								34.6529	2072.47	15.4707	2779.51	162.516	343.308	103.499	1182.3	39.1085	2368.52	62.3329	2191.28
23.4724	78936	45.4291	99871.1		29.5542	103566	107.927	246250		34.6529	15.4707	162.516	103.499	39.1085	62.3329								23.4724	3362.92	37.4273	1416.77	79.4756	737.263	45.4291	2198.4	91.9238	1209.52	180.862	777.32
28.562	68603.9	86.6965	106350		53.6972	132741	82.939	259630		23.4724	37.4273	79.4756	45.4291	91.9238	180.862								28.562	2401.93	35.2408	1366.53	62.4248	836.316	86.6965	1226.69	178.96	343.857	101.331	1585.85
41.148	77195.5	78.8233	96061.8		43.6468	129036	50.5461	225150		28.562	35.2408	62.4248	86.6965	178.96	101.331								41.148	1876.05	32.5766	1715.59	202.102	262.748	78.8233	1218.7	64.6112	2041.6	148.836	1161.61
36.1044	89271.9	64.1886	142618		21.7178	81269.7	64.8042	222621		41.148	32.5766	202.102	78.8233	64.6112	148.836								36.1044	2472.6	33.1646	1838.06	97.8034	911.699	64.1886	2221.85	62.2135	1935.57	136.177	1141.07
21.7912	78812.9	53.2287	141561		20.7164	128923	69.5078	240961		36.1044	33.1646	97.8034	64.1886	62.2135	136.177								21.7912	3616.72	36.8761	1376.35	136.894	616.507	53.2287	2659.48	87.8173	1405.1	89.6271	1767.92
27.9465	88687	50.39	135484		25.9713	141166	83.0768	187096		21.7912	36.8761	136.894	53.2287	87.8173	89.6271								27.9465	3173.46	31.8233	1153.66	90.8949	680.157	50.39	2688.71	41.7268	2762.18	128.083	1062.88
28.1945	83406.8	152.3	184319		31.1986	126907	71.2809	237774		27.9465	31.8233	90.8949	50.39	41.7268	128.083								28.1945	2958.27	31.2813	1806.3	83.8026	1325.46	152.3	1210.24	101.166	1059.75	100.853	1592.63
45.1535	66726.1	68.6626	141333		24.9607	84951	56.1685	305679		28.1945	31.2813	83.8026	152.3	101.166	100.853								45.1535	1477.76	38.052	1175.58	66.4578	1264.35	68.6626	2058.37	58.7684	2679.95	86.0993	1862.17
29.2142	71773.7	80.7158	132724		38.5665	126456	70.4908	265794		45.1535	38.052	66.4578	68.6626	58.7684	86.0993								29.2142	2456.8	23.1601	1109.69	65.9617	1175.5	80.7158	1644.33	58.2447	2141.3	218.179	720.48
27.4963	64401.5	67.0458	129549				54.4414	294253		29.2142	23.1601	65.9617	80.7158	58.2447	218.179								27.4963	2342.19	45.2729	677.136	100.688	662.801	67.0458	1932.25	48.4332	2320.07	195.285	942.986
25.1536	69293.6	77.6933	162326				60.0362	317951		27.4963	45.2729	100.688	67.0458	48.4332	195.285								25.1536	2754.81	56.2236	38.4503	98.9701	684.495	77.6933	2089.31	53.2563	2112.4	242.267	704.293
23.3622	83232.7	94.6799	108643				67.6337	353307		25.1536	56.2236	98.9701	77.6933	53.2563	242.267								23.3622	3562.71	41.295	723.701	94.9371	498.943	94.6799	1147.48	42.5811	2759.19	222.129	700.382
34.0465	64251.3	77.2524	146866				57.5925	329386		23.3622	41.295	94.9371	94.6799	42.5811	222.129								34.0465	1887.16	42.2688	823.974	144.583	643.605	77.2524	1901.12	70.2428	1190.16	104.583	1536.76
21.6259	75077.4	88.0286	139249				53.4584	337585		34.0465	42.2688	144.583	77.2524	70.2428	104.583								21.6259	3471.65	34.4875	1091.61	39.4943	1577.61	88.0286	1581.86	58.4836	1651.22	105.024	1443.62
43.1048	73373	137.968	93496.6				36.3984	248429		21.6259	34.4875	39.4943	88.0286	58.4836	105.024								43.1048	1702.2	43.4723	627.676	57.1974	1494.66	137.968	677.667	96.4897	851.484	99.1998	1436.55
25.2455	69576	75.7733	149482				49.2416	272376		43.1048	43.4723	57.1974	137.968	96.4897	99.1998								25.2455	2755.97	43.6652	856.152	46.752	1202.53	75.7733	1972.75	53.1001	1735.89	86.2279	1384.56
35.2316	55851.7	75.3139	120563				47.1103	275888		25.2455	43.6652	46.752	75.7733	53.1001	86.2279								35.2316	1585.27	42.1953	919.187	92.9987	887.921	75.3139	1600.81	74.7076	1361	147.743	766.124
25.6222	67832.2	38.1439	98349				65.6585	279850		35.2316	42.1953	92.9987	75.3139	74.7076	147.743								25.6222	2647.4	75.3415	329.526	83.0401	1009.91	38.1439	2578.37	69.2782	1987.44	146.356	816.702
21.1849	91576.7	68.0471	107894				45.7414	274899		25.6222	75.3415	83.0401	38.1439	69.2782	146.356								21.1849	4322.73	25.1445	1770.09	88.8829	690.366	68.0471	1585.58	32.4572	2665.42	98.2903	1139.11
29.0029	68238.7	60.6884	91442				55.7	341740		21.1849	25.1445	88.8829	68.0471	32.4572	98.2903								29.0029	2352.82	58.456	695.723	137.84	563.622	60.6884	1506.74	50.4267	2536.43	71.6484	1903.66
38.4746	66360.8	57.3261	118668				46.8714	332839		29.0029	58.456	137.84	60.6884	50.4267	71.6484								38.4746	1724.8	59.8892	630.058	60.6884	1077.61	57.3261	2070.05	61.7082	1790.05	66.4854	1692.04
26.4306	71187.2	75.6171	97493.8				67.9093	310700		38.4746	59.8892	60.6884	57.3261	61.7082	66.4854								26.4306	2693.36	26.1918	1609.14	43.2701	1787.33	75.6171	1289.31	121.414	614.125	113.586	1121.79
28.7916	76077.1	50.0225	106100				46.6142	335083		26.4306	26.1918	43.2701	75.6171	121.414	113.586								28.7916	2642.33	29.0764	1388.43	87.1466	1036.82	50.0225	2121.04	67.156	1610.27	89.1585	1508.45
28.0751	56673.2	60.4955	106365				53.9912	315556		28.7916	29.0764	87.1466	50.0225	67.156	89.1585								28.0751	2018.63	28.7273	1701.54	147.017	545.328	60.4955	1758.23	59.3931	1216.54	67.0733	1808.33
24.9791	50981.1	48.6353	96030.2				48.0289	309107		28.0751	28.7273	147.017	60.4955	59.3931	67.0733								24.9791	2040.95	36.2422	1218.92	101.928	989.977	48.6353	1974.5	99.9899	873.495	64.0508	2168.21
32.8155	59068.6	56.5084	113666				58.3917	290638		24.9791	36.2422	101.928	48.6353	99.9899	64.0508								32.8155	1800.02	49.2508	1047.36	68.2952	1261.67	56.5084	2011.49	100.385	890.659	59.6411	2195.7
44.4185	55706.4	42.7097	94737.4				61.9195	328078		32.8155	49.2508	68.2952	56.5084	100.385	59.6411								44.4185	1254.13	28.4701	1265.71	97.3992	900.61	42.7097	2218.17	53.6881	2781.59	51.8874	2712
30.1146	49883.6	52.9072	134882				54.1841	333810		44.4185	28.4701	97.3992	42.7097	53.6881	51.8874								30.1146	1656.46	25.5119	1322.54	46.6693	1634.11	52.9072	2549.4	58.6581	2043.08	79.9074	1745.23
41.2398	55459.6	45.8241	111765				57.4087	290556		30.1146	25.5119	46.6693	52.9072	58.6581	79.9074								41.2398	1344.81	25.0342	1685.42	132.723	801.455	45.8241	2439	69.0026	1485.07	68.6167	2190.59
35.6634	65872.9	67.4959	130242				40.9275	252322		41.2398	25.0342	132.723	45.8241	69.0026	68.6167								35.6634	1847.07	43.6927	656.649	90.3345	1070.24	67.4959	1929.63	47.8176	2927.86	126.255	1261.81
25.4292	94891.1	87.7438	82637.3				48.2402	291939		35.6634	43.6927	90.3345	67.4959	47.8176	126.255								25.4292	3731.57	23.3714	1285.07	175.037	641.616	87.7438	941.803	45.8057	2114.02	196.369	432.836
42.4801	71197	57.9599	105590				71.336	280547		25.4292	23.3714	175.037	87.7438	45.8057	196.369								42.4801	1676.01	19.4119	1058.05	97.8126	1251.41	57.9599	1821.77	49.949	2922.21	70.105	2031.32
37.9601	76651.7	62.3788	96209.4				62.1583	321704		42.4801	19.4119	97.8126	57.9599	49.949	70.105								37.9601	2019.27	49.8663	1039.39	132.906	978.492	62.3788	1542.34	42.9854	3129.89	78.8141	2016.43
24.8413	88556.2	33.6423	71697.7				60.422	342036		37.9601	49.8663	132.906	62.3788	42.9854	78.8141								24.8413	3564.88	28.1026	1335.81	85.6216	1456.2	33.6423	2131.18	55.3141	2062.05	131.437	806.229
18.9158	74657.9	57.4639	89916				64.5653	296904		24.8413	28.1026	85.6216	33.6423	55.3141	131.437								18.9158	3946.86	41.5614	1135.42	105.778	1066.64	57.4639	1564.74	52.0069	2645.28	118.511	933.151
26.1458	66426.6	52.6224	82862.6				80.6515	378404		18.9158	41.5614	105.778	57.4639	52.0069	118.511								26.1458	2540.62	32.0346	1226.77	83.9863	974.506	52.6224	1574.67	38.6032	3766.25	55.4336	2559.24
25.0618	75935.8	43.9316	79325.5				66.7793	355335		26.1458	32.0346	83.9863	52.6224	38.6032	55.4336								25.0618	3029.95	22.3425	1896.84	110.353	911.159	43.9316	1805.66	50.1235	2782.76	76.6644	2059.83
28.8284	47008.3	46.9265	57181				56.0675	367177		25.0618	22.3425	110.353	43.9316	50.1235	76.6644								28.8284	1630.63	42.7557	489.404	63.2608	1405.32	46.9265	1218.52	40.6427	3235.09	61.993	2247.85
27.2482	64978.7	57.9048	78768.3				54.3219	282979		28.8284	42.7557	63.2608	46.9265	40.6427	61.993								27.2482	2384.69	63.6558	555.248	101.239	707.383	57.9048	1360.31	54.7537	2077.85	75.7825	1870.58
46.3477	57119.6	46.4304	98500.8				57.0137	305103		27.2482	63.6558	101.239	57.9048	54.7537	75.7825								46.3477	1232.41	45.2821	893.093	57.6384	978.618	46.4304	2121.47	45.6679	2722.92	66.3659	1713.49
31.5385	47142.8	53.8534	85388.8				73.3571	331357		46.3477	45.2821	57.6384	46.4304	45.6679	66.3659								31.5385	1494.77	29.1867	1102.99	72.8243	927.759	53.8534	1585.58	59.3747	2494.79	50.8034	2154.61
31.511	54147.9	60.9824	95904.9				57.0045	313576		31.5385	29.1867	72.8243	53.8534	59.3747	50.8034								31.511	1718.38	34.4599	1251.88	79.1357	523.671	60.9824	1572.66	51.079	2522.02	49.4253	2650.07
51.915	46984.6	51.5659	112355				51.474	320761		31.511	34.4599	79.1357	60.9824	51.079	49.4253								51.915	905.029	29.3796	1210.23	92.9527	741.656	51.5659	2178.85	45.2178	3026.47	64.2621	1996.95
29.7287	57774.2	66.32	117889				63.766	323272		51.915	29.3796	92.9527	51.5659	45.2178	64.2621								29.7287	1943.38	35.397	1000.89	61.9103	844.542	66.32	1777.58	31.5845	4116.61	113.302	1120.94
49.3059	71315.2	82.8931	125695				88.4512	376430		29.7287	35.397	61.9103	66.32	31.5845	113.302								49.3059	1446.38	29.6368	1312.53	114.377	591.789	82.8931	1516.35	91.5104	1505.01	79.4848	1824.87
30.7576	67161.7	47.0459	106836				57.473	341174		49.3059	29.6368	114.377	82.8931	91.5104	79.4848								30.7576	2183.58	61.5336	665.97	86.5219	523.965	47.0459	2270.88	60.3761	2353.08	74.2483	1896.15
27.5422	90875.2	39.8618	72736.2				50.9963	334532		30.7576	61.5336	86.5219	47.0459	60.3761	74.2483								27.5422	3299.49	25.1628	1864.94	129.471	479.601	39.8618	1824.71	71.7954	2090.53	55.2223	2319.39
33.6974	88985.5	44.492	119070				68.7637	317885		27.5422	25.1628	129.471	39.8618	71.7954	55.2223								33.6974	2640.72	71.7586	601.335	58.6122	1820.73	44.492	2676.21	46.8255	2747.99	59.3564	2272.71
37.4824	100967	42.6454	88897.5				47.7533	381621		33.6974	71.7586	58.6122	44.492	46.8255	59.3564								37.4824	2693.73	41.0745	1131.62	109.517	562.625	42.6454	2084.57	38.0704	3022.1	51.7588	1863.71
27.0186	82745.1	53.7983	83969.6				42.4158	377351		37.4824	41.0745	109.517	42.6454	38.0704	51.7588								27.0186	3062.53	51.0606	686.861	120.771	614.188	53.7983	1560.82	33.0635	3013.03	66.8436	1318.95
24.088	82851.7	37.657	95018.2				68.8648	423492		27.0186	51.0606	120.771	53.7983	33.0635	66.8436								24.088	3439.55	33.9822	1390.8	64.4275	824.924	37.657	2523.26	58.309	920.543	93.6326	872.339
26.7613	82497.6	72.8794	92693.8				40.6794	395317		24.088	33.9822	64.4275	37.657	58.309	93.6326								26.7613	3082.71	52.1447	734.242	114.781	550.467	72.8794	1271.88			45.1626	1457.42
28.0291	71609	66.9447	137880				49.6642	361182		26.7613	52.1447	114.781	72.8794		45.1626								28.0291	2554.81	30.4728	1478.56	106.255	495.18	66.9447	2059.61			47.4777	2311.79
44.8135	50449.9	60.2475	118486				49.802	385022		28.0291	30.4728	106.255	66.9447		47.4777								44.8135	1125.77	31.5845	1361.44	102.636	952.817	60.2475	1966.65			57.5649	1614.21
38.8053	44951.5	64.8685	153024				38.0796	424880		44.8135	31.5845	102.636	60.2475		57.5649								38.8053	1158.38	39.1177	1372.34	92.6587	815.001	64.8685	2358.99			54.7629	1940.5
36.8577	48478.4	101.937	115793				33.431	395084		38.8053	39.1177	92.6587	64.8685		54.7629								36.8577	1315.28	66.3384	682.515	51.6026	1560.39	101.937	1135.92			42.2045	2676.32
67.4959	51993.9	41.5063	120457				47.3399	390600		36.8577	66.3384	51.6026	101.937		42.2045								67.4959	770.326	54.2209	619.382	58.9246	1622.95	41.5063	2902.15			43.1967	2810.46
29.692	47284.3	38.3276	92983.9				92.4566	275010		67.4959	54.2209	58.9246	41.5063		43.1967								29.692	1592.5	24.5106	2410.9	96.3243	903.252	38.3276	2426.03			64.8868	1196.74
34.5886	39441.1	66.9355	84643.9				82.2133	207449		29.692	24.5106	96.3243	38.3276		64.8868								34.5886	1140.29	51.9701	421.228	103.169	842.495	66.9355	1264.56			69.2322	1323.12
39.8159	44585.7	53.8442	85047				65.6126	291191		34.5886	51.9701	103.169	66.9355		69.2322								39.8159	1119.8	20.1284	1559.33	63.5364	1395.76	53.8442	1579.5			64.0692	1705.41
25.7049	46033.7	46.7244	85411				58.7316	289879		39.8159	20.1284	63.5364	53.8442		64.0692								25.7049	1790.86	35.5532	1536.05			46.7244	1827.97			59.4942	1751.97
28.6171	47518	42.3974	98583.6				64.0141	292662		25.7049	35.5532		46.7244		59.4942								28.6171	1660.47	39.4392	1191.35			42.3974	2325.23			98.5016	1519.27
38.0979	47962.3	54.2852	112315				43.9775	259416		28.6171	39.4392		42.3974		98.5016								38.0979	1258.92	40.4222	878.507			54.2852	2068.98			96.8571	1205.61
23.4541	43586.7	54.9191	103311				49.8479	273192		38.0979	40.4222		54.2852		96.8571								23.4541	1858.38	32.4848	632.969			54.9191	1881.14			179.429	548.894
22.7834	40736	43.1599	121931				106.65	230114		23.4541	32.4848		54.9191		179.429								22.7834	1787.96	42.7281	810.555			43.1599	2825.09			67.8634	2261.64
41.984	46960.1	46.2467	122821				55.6265	200184		22.7834	42.7281		43.1599		67.8634								41.984	1118.52	29.2785	897.238			46.2467	2655.78			163.655	703.918
45.1443	58048.5	65.19	103435				61.6071	179293		41.984	29.2785		46.2467		163.655								45.1443	1285.85	26.8991	1131.21			65.19	1586.67			57.4455	1932.36
27.3952	60869.1	44.74	102297				64.7123	236906		45.1443	26.8991		65.19		57.4455								27.3952	2221.88	43.7019	851.099			44.74	2286.48			89.3147	1449.65
45.2086	50493.4	46.8898	98100.6				48.0289	192477		27.3952	43.7019		44.74		89.3147								45.2086	1116.9	23.105	1948.82			46.8898	2092.15			76.4256	1534.24
27.3493	53474.1	55.3601	126501				63.7844	246489		45.2086	23.105		46.8898		76.4256								27.3493	1955.23	40.1466	863.541			55.3601	2285.06			68.7821	1910.01
22.4986	37083	62.8565	150659				57.473	192370		27.3493	40.1466		55.3601		68.7821								22.4986	1648.23	32.1357	1047.68			62.8565	2396.87			58.7041	1893.93
47.441	47721.9	40.0456	109800				64.7215	217141		22.4986	32.1357		62.8565		58.7041								47.441	1005.92	33.0911	1947.43			40.0456	2741.88			64.8685	1676.08
35.7002	30912.7	76.1316	142801				60.3853	137206		47.441	33.0911		40.0456		64.8685								35.7002	865.898					76.1316	1875.71			55.6265	2146.59
29.0397	40040.4	121.689	131190				88.5247	213794		35.7002			76.1316		55.6265								29.0397	1378.82					121.689	1078.07			52.9439	2593.17
37.6386	48890.9	58.7868	114937				58.4285	223868		29.0397			121.689		52.9439								37.6386	1298.96					58.7868	1955.15			55.2958	2417.62
49.7285	43843.6	53.5503	96481.8				75.0843	283972		37.6386			58.7868		55.2958								49.7285	881.659					53.5503	1801.71			44.639	2567.83
51.1065	40270.5	64.8134	116271				62.0665	276642		49.7285			53.5503		44.639								51.1065	787.971					64.8134	1793.93			65.9985	1671.85
52.4662	51003.9	39.8159	85181.2				66.761	242072		51.1065			64.8134		65.9985								52.4662	972.129					39.8159	2139.38			52.9531	2639.89
62.1032	59310.3	49.0487	101150				74.1472	337564		52.4662			39.8159		52.9531								62.1032	955.028					49.0487	2062.24			139.42	646.826
38.0153	56594	59.9902	103577				70.4449	305915		62.1032			49.0487		139.42								38.0153	1488.72					59.9902	1726.56			85.2358	1494.8
37.3538	70524.8	40.4222	115671				50.491	277845		38.0153			59.9902		85.2358								37.3538	1888.02					40.4222	2861.57			98.3087	1093.83
66.2924	67928.5	48.7639	85360				49.8388	211372		37.3538			40.4222		98.3087								66.2924	1024.68					48.7639	1750.47			108.056	944.392
34.0282	69433.4	79.0714	106779				49.7101	186748		66.2924			48.7639		108.056								34.0282	2040.47					79.0714	1350.41			57.8865	1818.85
63.6466	37410.4	55.0845	112251				62.5993	249119		34.0282			79.0714		57.8865								63.6466	587.784					55.0845	2037.79			71.6024	1661.09
21.1022	27284	90.7203	89412.6				60.7436	222051		63.6466			55.0845		71.6024								21.1022	1292.94					90.7203	985.586			96.113	1472.55
29.2326	38777.7	49.7285	98770.7				64.2162	185671		21.1022			90.7203		96.113								29.2326	1326.52					49.7285	1986.2			108.396	798.416
36.7567	59434.2	49.7561	105489				68.5616	231815		29.2326			49.7285		108.396								36.7567	1616.96					49.7561	2120.13			83.8669	1369.15
30.9597	66647.7	47.2021	88407.2				43.6284	244853		36.7567			49.7561		83.8669								30.9597	2152.72					47.2021	1872.95			66.5589	1687.81
52.3192	51234	26.2469	74752.4				70.1417	202987		30.9597			47.2021		66.5589								52.3192	979.257					26.2469	2848.05			140.568	773.844
40.4038	39365.5	43.0588	94491.1				65.2176	275580		52.3192			26.2469		140.568								40.4038	974.301					43.0588	2194.46			69.8661	1843.39
31.1067	48421.4	53.9177	85690.7				46.311	248422		40.4038			43.0588		69.8661								31.1067	1556.62					53.9177	1589.29			94.1654	874.757
42.5444	62206.2	90.5458	80057.6				107.45	246866		31.1067			53.9177		94.1654								42.5444	1462.15					90.5458	884.168			83.086	1366.85
58.4101	57888.3	85.2082	81271.8				61.4142	238261		42.5444			90.5458		83.086								58.4101	991.067					85.2082	953.803			85.2082	1320.64
45.2178	53868.3	47.6247	76803.2				106.448	257823		58.4101			85.2082		85.2082								45.2178	1191.31					47.6247	1612.68			107.587	1311.78
112.723	70015.3	66.2189	84018.7				45.2178	212224		45.2178			47.6247		107.587								112.723	621.127					66.2189	1268.8			60.8722	1846.41
59.3104	59218.5	70.7756	100721				59.9443	257100		112.723			66.2189		60.8722								59.3104	998.45					70.7756	1423.1			78.7866	1771.88
35.9115	53093.4	68.9842	90844.7				51.079	251788		59.3104			70.7756		78.7866								35.9115	1478.45					68.9842	1316.89			126.54	869.724
27.9005	43199.3	34.6345	103145				77.1697	222956		35.9115			68.9842		126.54								27.9005	1548.33					34.6345	2978.11			59.1083	2057.46
40.6886	68920.5	57.6935	59689.9				92.8241	241506		27.9005			34.6345		59.1083								40.6886	1693.85					57.6935	1034.6			65.043	1688.09
44.6757	51574	68.9566	79289.3				40.0272	231149		40.6886			57.6935		65.043								44.6757	1154.41					68.9566	1149.84			81.7907	1222.88
18.5942	62449.9	80.1187	71836.4				56.0399	245139		44.6757			68.9566		81.7907								18.5942	3358.56					80.1187	896.625			113.054	987.282
32.2459	55194.3	48.6537	88434				71.2166	275774		18.5942			80.1187		113.054								32.2459	1711.67					48.6537	1817.62			130.04	757.902
40.5968	66826.2	65.0798	65195.9				52.9807	268250		32.2459			48.6537		130.04								40.5968	1646.1					65.0798	1001.78			63.1781	1941.13
39.0626	73566.4	73.9818	95127.6				81.3681	247729		40.5968			65.0798		63.1781								39.0626	1883.3					73.9818	1285.82			131.639	1020.51
36.9496	81830.7	75.268	72828.8				74.0094	224244		39.0626			73.9818		131.639								36.9496	2214.66					75.268	967.594			78.0149	1736.73
35.1122	73282	70.5827	104844				47.6798	234939		36.9496			75.268		78.0149								35.1122	2087.08					70.5827	1485.41			80.1095	1260.34
35.3327	65370.8	51.5108	108824				45.5117	262617		35.1122			70.5827		80.1095								35.3327	1850.15					51.5108	2112.65			59.5217	1954.53
34.3956	67673	77.7485	128816				75.3415	212499		35.3327			51.5108		59.5217								34.3956	1967.49					77.7485	1656.82			58.9521	1891.12
63.6099	53762.5	63.0127	117452				57.813	283199		34.3956			77.7485		58.9521								63.6099	845.192					63.0127	1863.95			95.029	1386.4
30.0962	49460.1	59.191	95017.8				106.825	271086		63.6099			63.0127		95.029								30.0962	1643.4					59.191	1605.27			85.3368	1417.87
41.1572	52698.2	53.8167	102063				58.6765	208326		30.0962			59.191		85.3368								41.1572	1280.41					53.8167	1896.49			116.857	1056.18
79.0346	46057.2	77.0503	123463				82.9574	242206		41.1572			53.8167		116.857								79.0346	582.747					77.0503	1602.37			80.6883	1571.65
31.4834	51575.7	61.0559	125693				68.0196	230652		79.0346			77.0503		80.6883								31.4834	1638.19					61.0559	2058.65			119.236	984.212
27.8913	87615.9	91.051	125780				40.8816	233216		31.4834			61.0559		119.236								27.8913	3141.33					91.051	1381.42			111.933	1065.48
43.656	101062	66.2465	131597				35.5348	282836		27.8913			91.051		111.933								43.656	2314.96					66.2465	1986.47			113.743	1215.09
43.6009	91012.6	51.3087	110948				49.5632	216604		43.656			66.2465		113.743								43.6009	2087.4					51.3087	2162.36			60.7987	2081.37
50.0776	92406.4	63.5272	109018				32.0162	211521		43.6009			51.3087		60.7987								50.0776	1845.26					63.5272	1716.09			86.9904	1215.68
62.6636	51471.8	61.6347	101421				91.7217	165801		50.0776			63.5272		86.9904								62.6636	821.399					61.6347	1645.52			87.6427	1401.94
35.5624	66901.8	71.8321	129343				106.641	180024		62.6636			61.6347		87.6427								35.5624	1881.25					71.8321	1800.63			46.605	2035.12
49.407	59859	63.077	137017				42.1402	185014		35.5624			71.8321		46.605								49.407	1211.55					63.077	2172.22			125.41	629.677
65.0981	62174.5	36.0033	115643				68.2401	248065		49.407			63.077		125.41								65.0981	955.088					36.0033	3212.02			47.0092	2366.9
47.5696	49038.3	49.1222	129591				70.7848	227559		65.0981			36.0033		47.0092								47.5696	1030.87					49.1222	2638.13			94.1103	903.348
33.2105	44334.3						39.2555	237711		47.5696			49.1222		94.1103								33.2105	1334.95									71.7127	1721.09
43.0221	41262.6						51.2903	243583		33.2105					71.7127								43.0221	959.101									75.8284	1804.28
37.1333	66457.2						47.0184	205490		43.0221					75.8284								37.1333	1789.69									54.8548	2375.98
35.8563	70035.5						120.761	264124		37.1333					54.8548								35.8563	1953.23									63.1689	1601.04
36.1319	51785						52.2825	231891		35.8563					63.1689								36.1319	1433.22									47.5237	2683.27
41.4144	63747.6						56.0583	260900		36.1319					47.5237								41.4144	1539.26									89.7833	1157.61
37.0598	93148.6						48.1576	232181		41.4144					89.7833								37.0598	2513.47									42.5076	2226.81
31.5293	83396.3						97.5094	237747		37.0598					42.5076								31.5293	2645.04									57.5833	1727.49
34.0465	92250.1						44.9054	244204		31.5293					57.5833								34.0465	2709.53									80.0544	1271
61.3958	81077						58.1069	292981		34.0465					80.0544								61.3958	1320.56									129.415	697.138
36.0217	66016.8						53.1828	282866		61.3958					129.415								36.0217	1832.69									90.4355	1391.04
23.7021	70778						54.9007	256464		36.0217					90.4355								23.7021	2986.15									103.077	1227.74
24.5473	66497.8						59.6963	245991		23.7021					103.077								24.5473	2708.97									123.067	857.058
22.8569	68042.6						75.7365	242764		24.5473					123.067								22.8569	2976.89									78.2354	1750.2
40.9091	66360.5						49.4345	305912		22.8569					78.2354								40.9091	1622.14									78.6488	1416.51
							75.8835	339783		40.9091					78.6488																		186.484	419.446
							65.5024	321657							186.484																		172.557	267.849
							58.9981	252944							172.557																		65.3554	1636.83
							56.0858	181740							65.3554																		68.0839	953.269
							44.2623	263178							68.0839																		66.7518	1229.58
							61.6898	231364							66.7518																		68.286	1632.91
							86.0258	306575							68.286																		62.7831	1774.08
							35.2592	258443							62.7831																		53.192	1770.21
							86.3933	283226							53.192																		69.2782	1029.63
							61.6806	225405							69.2782																		163.434	277.389
							39.4852	296580							163.434																		108.24	358.026
							48.9752	270691							108.24																		75.415	874.445
							75.8468	262490							75.415																		82.5899	760.612
							45.5852	244125							82.5899																		50.7391	1790.57
							76.0305	218474							50.7391																		48.2311	1488.17
							57.5098	257035							48.2311																		99.0896	688.171
							47.3032	281699							99.0896																		64.7582	1472.81
							70.546	301011							64.7582																		109.765	689.191
							42.232	235852							109.765																		69.223	1294.19
							44.0327	297946							69.223																		85.5297	792.114
							53.5227	246398							85.5297																		114.597	644.277
							54.0004	299440							114.597																		124.923	595.983
							63.0403	303086							124.923																		82.2041	1476.88
							46.1273	311969							82.2041																		56.9586	2765.71
							67.7715	268327							56.9586																		39.8894	3145.96
							41.8002	244614							39.8894																		56.2788	2219.05
							87.6243	305582							56.2788																		74.2391	1767.96
							85.4471	282662							74.2391																		58.1896	1968.39
															58.1896																		90.7111	1320.96
															90.7111																		63.9865	2463.09
															63.9865																		78.4834	1494.14
															78.4834																		73.6144	1684.68
															73.6144																		52.7051	2651.13
															52.7051																		50.491	2527.27
															50.491																		88.8554	1381.15
															88.8554																		78.6304	1757.58
															78.6304																		51.621	2617.13
															51.621																		59.9076	2701.23
															59.9076																		82.4154	1719.9
															82.4154																		70.3714	2016.7
															70.3714																		56.1501	2521.77
															56.1501																		66.2006	2925.94
															66.2006																		64.4642	2667.04
															64.4642																		47.7809	3321.55
															47.7809																		65.9433	3072.3
															65.9433																		76.4623	2118.13
															76.4623																		127.256	1362.05
															127.256																		98.7129	1795
															98.7129																		69.5354	2252.43
															69.5354																		92.1443	1699.45
															92.1443																		116.444	1312.45
															116.444																		47.9371	3062.08
															47.9371																		61.9746	2649.01
															61.9746																		73.8992	2145.05
															73.8992																		74.4871	1862.41
															74.4871																		109.324	1316.58
															109.324																		54.9375	2849.73
															54.9375																		72.025	2156.05
															72.025

## Sheet: Fig2
Fig. 2b				Fig. 2c				Fig. 2d					Fig. 2e						Fig. 2f						Fig. 2g						Fig. 2h
Mean cell volume [fL]	Log2(rel. conc.), normalized on RDN18 [a.u.]	Condition		Mean cell volume [fL]	Log2(rel. conc.), normalized on RDN18 [a.u.]	Condition		source data					source data						source data for WT from 2d						source data for WT from 2d						source data for WT from 2d
45.41	-7.97	non-inducible		45.41	-10.71	non-inducible		Gene	Mean cell volume [fL]	Log2(rel. conc.), normalized on RDN18 [a.u.]	Condition		Strain	Gene	Mean cell volume [fL]	Log2(rel. conc.), normalized on RDN18 [a.u.]			source data						source data						source data
44.54	-8.54	non-inducible		44.54	-11.43	non-inducible		ACT1	45.41	-7.97	non-inducible		Homozygous	HTB1	71.1643	-12.37			Strain	Gene	Mean cell volume [fL]	Log2(rel. conc.), normalized on RDN18 [a.u.]	Condition		Strain	Gene	Mean cell volume [fL]	Log2(rel. conc.), normalized on RDN18 [a.u.]	Condition		Strain	Gene	Mean cell volume [fL]	Log2(rel. conc.), normalized on RDN18 [a.u.]	Condition
50.79	-8.13	non-inducible		50.79	-10.95	non-inducible		ACT1	44.54	-8.54	non-inducible		Homozygous	HTB1	72.1063	-12.73			hir1del	ACT1	40.5643	-7.94	00nM		rtt106del	ACT1	48.4942	-8.44	00nM		rrp6del	ACT1	71.7784	-8.18	WT
37.27	-8.33	0nM		37.27	-10.51	0nM		ACT1	50.79	-8.13	non-inducible		Homozygous	HTB1	153.164	-14.49			hir1del	ACT1	40.5258	-7.81	00nM		rtt106del	ACT1	49.5557	-8.04	00nM		rrp6del	ACT1	73.4771	-7.97	WT
36.93	-9.22	0nM		36.93	-11.28	0nM		ACT1	37.27	-8.33	0nM		Homozygous	HTB1	160.74	-14.37			hir1del	ACT1	45.8027	-7.94	00nM		rtt106del	ACT1	54.5619	-8.12	00nM		rrp6del	ACT1	56.1771	-8.34	00nM
80.68	-8.72	10nM		80.68	-12.41	10nM		ACT1	36.93	-9.22	0nM		Homozygous	HTB1	158.644	-14.36			hir1del	ACT1	116.167	-8.87	30nM		rtt106del	ACT1	140.109	-8.44	30nM		rrp6del	ACT1	48.7651	-8.16	00nM
123.99	-9.34	30nM		123.99	-13.03	30nM		ACT1	80.68	-8.72	10nM		Homozygous	HTB1	161.115	-14.64			hir1del	ACT1	122.584	-8.77	30nM		rtt106del	ACT1	128.422	-8.75	30nM		rrp6del	ACT1	79.024	-8.1	10nM
124.87	-8.22	30nM		124.87	-12.32	30nM		ACT1	123.99	-9.34	30nM		Homozygous	HTB1	73.4582	-14.24			hir1del	ACT1	127.572	-8.57	30nM		rtt106del	ACT1	115.42	-8.57	30nM		rrp6del	ACT1	78.1832	-8.23	10nM
43.01	-8.32	non-inducible		43.01	-11.51	non-inducible		ACT1	124.87	-8.22	30nM		Homozygous	HTB1	72.1394	-14.08			hir1del	ACT1	50.8255	-8.27	00nM		rtt106del	ACT1	43.8609	-7.9	00nM		rrp6del	ACT1	133.66	-8.55	30nM
37.93	-8.71	0nM		37.93	-10.4	0nM		ACT1	43.01	-8.32	non-inducible		Homozygous	HTB1	106.863	-15.1			hir1del	ACT1	47.8087	-8.18	00nM		rtt106del	ACT1	43.5887	-7.96	00nM		rrp6del	ACT1	126.027	-8.44	30nM
34.9	-9.09	0nM		34.9	-10.81	0nM		ACT1	37.93	-8.71	0nM		Homozygous	HTB1	104.457	-14.54			hir1del	ACT1	48.0571	-8.17	00nM		rtt106del	ACT1	46.4466	-7.85	00nM		rrp6del	ACT1	68.9463	-7.53	00nM
81.26	-8.92	10nM		81.26	-11.96	10nM		ACT1	34.9	-9.09	0nM		Homozygous	HTB1	119.785	-15.41			hir1del	ACT1	143.688	-8.46	30nM		rtt106del	ACT1	96.784	-7.93	30nM		rrp6del	ACT1	60.7654	-7.69	00nM
86.37	-9.27	10nM		86.37	-12.03	10nM		ACT1	81.26	-8.92	10nM		Homozygous	HTB1	124.397	-15.68			hir1del	ACT1	145.829	-8.64	30nM		rtt106del	ACT1	105.147	-7.88	30nM		rrp6del	ACT1	60.6283	-7.78	00nM
88.96	-9.07	10nM		88.96	-12.2	10nM		ACT1	86.37	-9.27	10nM		Homozygous	HTB1	64.0582	-12.45			hir1del	ACT1	158.401	-8.17	30nM		rtt106del	ACT1	92.1939	-7.83	30nM		rrp6del	ACT1	79.2662	-7.76	10nM
49.08	-8.45	non-inducible		49.08	-11.17	non-inducible		ACT1	88.96	-9.07	10nM		Homozygous	HTB1	62.7913	-11.94			hir1del	ACT1	57.2251	-8.99	00nM		rtt106del	HHF1	48.4942	-12.34	00nM		rrp6del	ACT1	83.0745	-7.38	10nM
45.47	-8.42	non-inducible		45.47	-11.15	non-inducible		ACT1	49.08	-8.45	non-inducible		Homozygous	HTB1	64.0113	-12.55			hir1del	ACT1	57.7365	-8.5	00nM		rtt106del	HHF1	49.5557	-12.1	00nM		rrp6del	ACT1	79.6988	-7.75	10nM
45.86	-8.7	non-inducible		45.86	-11.12	non-inducible		ACT1	45.47	-8.42	non-inducible		Homozygous	HTB1	161.478	-14.11			hir1del	ACT1	48.8033	-8.46	00nM		rtt106del	HHF1	54.5619	-12.17	00nM		rrp6del	ACT1	126.883	-8.1	30nM
35.51	-8.32	0nM		35.51	-10.72	0nM		ACT1	45.86	-8.7	non-inducible		Homozygous	HTB1	170.653	-14.16			hir1del	ACT1	117.76	-8.78	30nM		rtt106del	HHF1	140.109	-13.88	30nM		rrp6del	ACT1	126.472	-8.17	30nM
35.79	-8.5	0nM		35.79	-10.52	0nM		ACT1	35.51	-8.32	0nM		Homozygous	HTB1	171.561	-14.33			hir1del	ACT1	117.914	-8.69	30nM		rtt106del	HHF1	128.422	-13.95	30nM		rrp6del	ACT1	125.099	-8.41	30nM
35.36	-8.52	0nM		35.36	-10.37	0nM		ACT1	35.79	-8.5	0nM		Homozygous	HTB2	71.1643	-11.14			hir1del	ACT1	119.111	-8.77	30nM		rtt106del	HHF1	115.42	-13.7	30nM		rrp6del	HHF1	71.7784	-12.52	WT
115.83	-9.16	10nM		115.83	-12.66	10nM		ACT1	35.36	-8.52	0nM		Homozygous	HTB2	72.1063	-11.16			hir1del	ACT1	77.7416	-8.68	10nM		rtt106del	HHF1	43.8609	-11.42	00nM		rrp6del	HHF1	73.4771	-12.12	WT
99.84	-8.71	10nM		99.84	-11.88	10nM		ACT1	115.83	-9.16	10nM		Homozygous	HTB2	153.164	-12.75			hir1del	ACT1	76.0959	-8.47	10nM		rtt106del	HHF1	43.5887	-11.19	00nM		rrp6del	HHF1	56.1771	-10.96	00nM
92.64	-8.46	10nM		92.64	-12.03	10nM		ACT1	99.84	-8.71	10nM		Homozygous	HTB2	160.74	-12.11			hir1del	ACT1	66.1227	-8.39	10nM		rtt106del	HHF1	46.4466	-11.2	00nM		rrp6del	HHF1	48.7651	-11.15	00nM
126.82	-7.68	30nM		126.82	-11.98	30nM		ACT1	92.64	-8.46	10nM		Homozygous	HTB2	158.644	-12.53			hir1del	ACT1	63.8968	-7.97	WT		rtt106del	HHF1	96.784	-13.8	30nM		rrp6del	HHF1	79.024	-12.29	10nM
124.09	-8.54	30nM		124.09	-12.78	30nM		ACT1	126.82	-7.68	30nM		Homozygous	HTB2	161.115	-12.71			hir1del	ACT1	52.5573	-7.82	WT		rtt106del	HHF1	105.147	-13.48	30nM		rrp6del	HHF1	78.1832	-12.32	10nM
121.32	-8.59	30nM		121.32	-12.52	30nM		ACT1	124.09	-8.54	30nM		Homozygous	HTB2	73.4582	-10.67			hir1del	ACT1	60.8393	-8.04	WT		rtt106del	HHF1	92.1939	-13.73	30nM		rrp6del	HHF1	133.66	-13.92	30nM
41.9601	-7.9	0nM		41.9601	-10.34	0nM		ACT1	121.32	-8.59	30nM		Homozygous	HTB2	72.1394	-10.57			hir1del	ACT1	37.4594	-8.06	00nM		rtt106del	HHO1	48.4942	-13.77	00nM		rrp6del	HHF1	126.027	-13.76	30nM
42.0106	-8.03	0nM		42.0106	-10.65	0nM		ACT1	41.9601	-7.9	0nM		Homozygous	HTB2	106.863	-11.53			hir1del	ACT1	38.3076	-8.07	00nM		rtt106del	HHO1	49.5557	-13.45	00nM		rrp6del	HHF1	68.9463	-11.99	00nM
44.2566	-8.43	0nM		44.2566	-10.77	0nM		ACT1	42.0106	-8.03	0nM		Homozygous	HTB2	104.457	-10.77			hir1del	ACT1	38.3716	-8.07	00nM		rtt106del	HHO1	54.5619	-13.49	00nM		rrp6del	HHF1	60.7654	-12.3	00nM
163.609	-8.29	30nM		163.609	-12.43	30nM		ACT1	44.2566	-8.43	0nM		Homozygous	HTB2	119.785	-11.32			hir1del	ACT1	123.545	-8.09	30nM		rtt106del	HHO1	140.109	-14.51	30nM		rrp6del	HHF1	60.6283	-12.18	00nM
169.302	-8.33	30nM		169.302	-12.33	30nM		ACT1	163.609	-8.29	30nM		Homozygous	HTB2	124.397	-12.03			hir1del	ACT1	126.961	-8.01	30nM		rtt106del	HHO1	128.422	-15.18	30nM		rrp6del	HHF1	79.2662	-13.09	10nM
175.184	-8.33	30nM		175.184	-12.45	30nM		ACT1	169.302	-8.33	30nM		Homozygous	HTB2	64.0582	-10.88			hir1del	ACT1	120.874	-7.99	30nM		rtt106del	HHO1	43.8609	-12.88	00nM		rrp6del	HHF1	83.0745	-13.18	10nM
151.09	-8.56	30nM		48.3527	-10.57	0nM		ACT1	175.184	-8.33	30nM		Homozygous	HTB2	62.7913	-10.7			hir1del	HHF1	40.5643	-11.98	00nM		rtt106del	HHO1	43.5887	-12.84	00nM		rrp6del	HHF1	79.6988	-13.01	10nM
149.039	-8.27	30nM		116.409	-12.4	10nM		ACT1	151.09	-8.56	30nM		Homozygous	HTB2	64.0113	-10.87			hir1del	HHF1	40.5258	-11.99	00nM		rtt106del	HHO1	46.4466	-12.69	00nM		rrp6del	HHF1	126.883	-14.02	30nM
				84.6161	-12.61	10nM		ACT1	149.039	-8.27	30nM		Homozygous	HTB2	161.478	-12.13			hir1del	HHF1	45.8027	-12.06	00nM		rtt106del	HHO1	96.784	-15.12	30nM		rrp6del	HHF1	126.472	-14.18	30nM
				151.09	-13.94	30nM		ENO2	45.41	-7.56	non-inducible		Homozygous	HTB2	170.653	-12.26			hir1del	HHF1	116.167	-13.59	30nM		rtt106del	HHO1	105.147	-15.1	30nM		rrp6del	HHF1	125.099	-14.6	30nM
				149.039	-13.69	30nM		ENO2	44.54	-8.4	non-inducible		Homozygous	HTB2	171.561	-12.48			hir1del	HHF1	122.584	-13.36	30nM		rtt106del	HHO1	92.1939	-14.99	30nM		rrp6del	HHO1	71.7784	-14.71	WT
								ENO2	50.79	-7.67	non-inducible		Hemizygous	HTB1	70.4737	-12.54			hir1del	HHF1	127.572	-13.39	30nM		rtt106del	HTB1	48.4942	-13.51	00nM		rrp6del	HHO1	73.4771	-14.48	WT
								ENO2	37.27	-8.52	0nM		Hemizygous	HTB1	66.8888	-12.5			hir1del	HHF1	50.8255	-11.4	00nM		rtt106del	HTB1	49.5557	-13.35	00nM		rrp6del	HHO1	56.1771	-13.44	00nM
								ENO2	36.93	-9.24	0nM		Hemizygous	HTB1	143.173	-14.38			hir1del	HHF1	47.8087	-11.43	00nM		rtt106del	HTB1	54.5619	-13.35	00nM		rrp6del	HHO1	48.7651	-13.45	00nM
								ENO2	80.68	-8.84	10nM		Hemizygous	HTB1	141.59	-14.33			hir1del	HHF1	48.0571	-11.36	00nM		rtt106del	HTB1	140.109	-15.25	30nM		rrp6del	HHO1	79.024	-14.85	10nM
								ENO2	123.99	-9.15	30nM		Hemizygous	HTB1	158.492	-15.14			hir1del	HHF1	143.688	-12.47	30nM		rtt106del	HTB1	128.422	-15.3	30nM		rrp6del	HHO1	78.1832	-14.88	10nM
								ENO2	124.87	-8.24	30nM		Hemizygous	HTB1	152.091	-14.35			hir1del	HHF1	145.829	-12.28	30nM		rtt106del	HTB1	115.42	-14.97	30nM		rrp6del	HHO1	133.66	-16.01	30nM
								ENO2	43.01	-7.71	non-inducible		Hemizygous	HTB1	68.1479	-14.61			hir1del	HHF1	158.401	-11.97	30nM		rtt106del	HTB1	43.8609	-13.26	00nM		rrp6del	HHO1	126.027	-15.9	30nM
								ENO2	37.93	-8.58	0nM		Hemizygous	HTB1	65.3188	-14.18			hir1del	HHF1	57.2251	-10.6	00nM		rtt106del	HTB1	43.5887	-13.15	00nM		rrp6del	HHO1	68.9463	-13.39	00nM
								ENO2	34.9	-8.8	0nM		Hemizygous	HTB1	127.359	-15.23			hir1del	HHF1	57.7365	-10.29	00nM		rtt106del	HTB1	46.4466	-13.18	00nM		rrp6del	HHO1	60.7654	-13.32	00nM
								ENO2	81.26	-8.85	10nM		Hemizygous	HTB1	129.613	-15.35			hir1del	HHF1	48.8033	-10.45	00nM		rtt106del	HTB1	96.784	-16.12	30nM		rrp6del	HHO1	60.6283	-13.34	00nM
								ENO2	86.37	-8.64	10nM		Hemizygous	HTB1	146.135	-16.16			hir1del	HHF1	117.76	-11.31	30nM		rtt106del	HTB1	105.147	-15.67	30nM		rrp6del	HHO1	79.2662	-14.2	10nM
								ENO2	88.96	-8.71	10nM		Hemizygous	HTB1	139.638	-15.8			hir1del	HHF1	117.914	-11.87	30nM		rtt106del	HTB1	92.1939	-15.89	30nM		rrp6del	HHO1	83.0745	-14	10nM
								ENO2	49.08	-7.9	non-inducible		Hemizygous	HTB1	57.4407	-12.28			hir1del	HHF1	119.111	-11.59	30nM		rtt106del	HTB2	48.4942	-11.08	00nM		rrp6del	HHO1	79.6988	-14.45	10nM
								ENO2	45.47	-8.09	non-inducible		Hemizygous	HTB1	61.6818	-12.02			hir1del	HHF1	77.7416	-11.08	10nM		rtt106del	HTB2	49.5557	-10.76	00nM		rrp6del	HHO1	126.883	-15.15	30nM
								ENO2	45.86	-7.94	non-inducible		Hemizygous	HTB1	61.1713	-12.35			hir1del	HHF1	76.0959	-10.88	10nM		rtt106del	HTB2	54.5619	-11.02	00nM		rrp6del	HHO1	126.472	-14.91	30nM
								ENO2	35.51	-8.71	0nM		Hemizygous	HTB1	157.5	-13.65			hir1del	HHF1	66.1227	-10.75	10nM		rtt106del	HTB2	140.109	-12.77	30nM		rrp6del	HHO1	125.099	-14.57	30nM
								ENO2	35.79	-8.41	0nM		Hemizygous	HTB1	148.407	-13.81			hir1del	HHF1	63.8968	-11.98	WT		rtt106del	HTB2	128.422	-13.08	30nM		rrp6del	HTB1	71.7784	-13.19	WT
								ENO2	35.36	-8.58	0nM		Hemizygous	HTB1	133.536	-13.57			hir1del	HHF1	52.5573	-11.68	WT		rtt106del	HTB2	115.42	-12.96	30nM		rrp6del	HTB1	73.4771	-13.08	WT
								ENO2	115.83	-8.81	10nM		Hemizygous	HTB2	70.4737	-12.41			hir1del	HHF1	60.8393	-11.8	WT		rtt106del	HTB2	43.8609	-11.13	00nM		rrp6del	HTB1	56.1771	-11.75	00nM
								ENO2	99.84	-8.25	10nM		Hemizygous	HTB2	66.8888	-12.56			hir1del	HHF1	37.4594	-11.87	00nM		rtt106del	HTB2	43.5887	-11.36	00nM		rrp6del	HTB1	48.7651	-11.9	00nM
								ENO2	92.64	-8.51	10nM		Hemizygous	HTB2	143.173	-13.75			hir1del	HHF1	38.3076	-11.81	00nM		rtt106del	HTB2	46.4466	-11.17	00nM		rrp6del	HTB1	79.024	-13.37	10nM
								ENO2	126.82	-8.01	30nM		Hemizygous	HTB2	141.59	-13.5			hir1del	HHF1	38.3716	-11.67	00nM		rtt106del	HTB2	96.784	-12.89	30nM		rrp6del	HTB1	78.1832	-13.34	10nM
								ENO2	124.09	-7.92	30nM		Hemizygous	HTB2	158.492	-14.12			hir1del	HHF1	123.545	-13.33	30nM		rtt106del	HTB2	105.147	-12.97	30nM		rrp6del	HTB1	133.66	-14.82	30nM
								ENO2	121.32	-7.45	30nM		Hemizygous	HTB2	152.091	-13.9			hir1del	HHF1	126.961	-12.965	30nM		rtt106del	HTB2	92.1939	-12.92	30nM		rrp6del	HTB1	126.027	-14.8	30nM
								HHF1	45.41	-12.505	non-inducible		Hemizygous	HTB2	68.1479	-12.53			hir1del	HHF1	120.874	-12.99	30nM								rrp6del	HTB1	68.9463	-11.9	00nM
								HHF1	44.54	-13.33	non-inducible		Hemizygous	HTB2	65.3188	-12.15			hir1del	HHO1	40.5643	-13.32	00nM								rrp6del	HTB1	60.7654	-12.08	00nM
								HHF1	50.79	-12.53	non-inducible		Hemizygous	HTB2	127.359	-13.19			hir1del	HHO1	40.5258	-13.6	00nM		VDP						rrp6del	HTB1	60.6283	-11.93	00nM
								HHF1	36.93	-12.78	0nM		Hemizygous	HTB2	129.613	-13.18			hir1del	HHO1	45.8027	-13.67	00nM		VDP for WT from Fig. 2d						rrp6del	HTB1	79.2662	-12.92	10nM
								HHF1	80.68	-13.81	10nM		Hemizygous	HTB2	146.135	-13.31			hir1del	HHO1	116.167	-15.11	30nM		Strain	Gene	VDP	SE			rrp6del	HTB1	83.0745	-13.06	10nM
								HHF1	123.99	-14.12	30nM		Hemizygous	HTB2	139.638	-13.61			hir1del	HHO1	122.584	-15.53	30nM		rtt106del	ACT1	-0.23	0.13			rrp6del	HTB1	79.6988	-12.95	10nM
								HHF1	43.01	-12.955	non-inducible		Hemizygous	HTB2	57.4407	-12.09			hir1del	HHO1	127.572	-15.22	30nM		rtt106del	HTB1	-1.61	0.26			rrp6del	HTB1	126.883	-13.93	30nM
								HHF1	37.93	-11.725	0nM		Hemizygous	HTB2	61.6818	-12.29			hir1del	HHO1	50.8255	-13.86	00nM		rtt106del	HTB2	-1.37	0.16			rrp6del	HTB1	126.472	-14.08	30nM
								HHF1	34.9	-12.235	0nM		Hemizygous	HTB2	61.1713	-12.24			hir1del	HHO1	47.8087	-13.6	00nM		rtt106del	HHF1	-1.59	0.16			rrp6del	HTB1	125.099	-14.24	30nM
								HHF1	81.26	-12.44	10nM		Hemizygous	HTB2	157.5	-12.98			hir1del	HHO1	48.0571	-13.6	00nM		rtt106del	HHO1	-1.36	0.22			rrp6del	HTB2	71.7784	-11.08	WT
								HHF1	86.37	-12.805	10nM		Hemizygous	HTB2	148.407	-13.02			hir1del	HHO1	143.688	-14.85	30nM								rrp6del	HTB2	73.4771	-10.83	WT
								HHF1	88.96	-12.725	10nM		Hemizygous	HTB2	133.536	-12.98			hir1del	HHO1	145.829	-15.31	30nM								rrp6del	HTB2	56.1771	-10.32	00nM
								HHF1	49.08	-12.895	non-inducible								hir1del	HHO1	158.401	-14.59	30nM								rrp6del	HTB2	48.7651	-10.37	00nM
								HHF1	45.47	-13	non-inducible		Median concentration at 60 fL, after bootstrapping, n = 10000						hir1del	HHO1	57.2251	-13.62	00nM								rrp6del	HTB2	79.024	-11.29	10nM
								HHF1	45.86	-13.365	non-inducible		Strain	Gene	Median concentration at 60 fL	2.5-percentile	97.5-percentile		hir1del	HHO1	57.7365	-12.87	00nM								rrp6del	HTB2	78.1832	-11.24	10nM
								HHF1	35.51	-12.17	0nM		Homozygous	HTB2	0.00066075	0.00058186	0.00080468		hir1del	HHO1	48.8033	-13.21	00nM								rrp6del	HTB2	133.66	-12.58	30nM
								HHF1	35.36	-12.185	0nM		Hemizygous	HTB2	0.00020991	0.00019416	0.00022649		hir1del	HHO1	117.76	-15.04	30nM								rrp6del	HTB2	126.027	-12.37	30nM
								HHF1	115.83	-14.345	10nM		Homozygous	HTB1	0.00013411	7.3705e-05	0.00019303		hir1del	HHO1	117.914	-15.28	30nM								rrp6del	HTB2	68.9463	-10.37	00nM
								HHF1	99.84	-13.595	10nM		Hemizygous	HTB1	0.00014249	7.7922e-05	0.00021492		hir1del	HHO1	119.111	-15.53	30nM								rrp6del	HTB2	60.7654	-10.44	00nM
								HHF1	92.64	-13.78	10nM								hir1del	HHO1	77.7416	-15	10nM								rrp6del	HTB2	60.6283	-10.51	00nM
								HHF1	41.9601	-12.61	0nM		Normalized concentration at 60 fL						hir1del	HHO1	76.0959	-14.27	10nM								rrp6del	HTB2	79.2662	-11.28	10nM
								HHF1	42.0106	-12.79	0nM		Strain	Gene	Normalized concentration at 60 fL	Error low	Error high		hir1del	HHO1	66.1227	-14.14	10nM								rrp6del	HTB2	83.0745	-11.16	10nM
								HHF1	44.2566	-12.95	0nM		Homozygous	HTB2	1	0.1194	0.2178		hir1del	HHO1	63.8968	-13.36	WT								rrp6del	HTB2	79.6988	-11.29	10nM
								HHF1	163.609	-14.26	30nM		Hemizygous	HTB2	0.3177	0.0238	0.0251		hir1del	HHO1	52.5573	-13.67	WT								rrp6del	HTB2	126.883	-12.35	30nM
								HHF1	169.302	-14.27	30nM		Homozygous	HTB1	1	0.4504	0.4393		hir1del	HHO1	60.8393	-13.86	WT								rrp6del	HTB2	126.472	-12.69	30nM
								HHF1	175.184	-14.56	30nM		Hemizygous	HTB1	1.0624	0.4814	0.5401		hir1del	HHO1	37.4594	-14.34	00nM								rrp6del	HTB2	125.099	-13.44	30nM
								HHF1	48.3527	-12.63	0nM								hir1del	HHO1	38.3076	-14.06	00nM
								HHF1	116.409	-14.45	10nM								hir1del	HHO1	38.3716	-13.97	00nM								VDP
								HHF1	84.6161	-14.52	10nM								hir1del	HHO1	123.545	-15.1	30nM								VDP for WT from Fig. 2d
								HHF1	151.09	-15.28	30nM								hir1del	HHO1	126.961	-15.12	30nM								Strain	Gene	VDP	SE
								HHF1	149.039	-15.3	30nM								hir1del	HHO1	120.874	-15.2	30nM								rrp6del	ACT1	-0.31	0.17
								HHF2	45.41	-11.36	non-inducible								hir1del	HTB1	40.5643	-12.41	00nM								rrp6del	HTB1	-2.04	0.19
								HHF2	44.54	-12.525	non-inducible								hir1del	HTB1	40.5258	-12.45	00nM								rrp6del	HTB2	-1.96	0.17
								HHF2	50.79	-11.81	non-inducible								hir1del	HTB1	116.167	-14.1	30nM								rrp6del	HHF1	-2.13	0.2
								HHF2	37.27	-11.485	0nM								hir1del	HTB1	127.572	-14.18	30nM								rrp6del	HHO1	-1.54	0.26
								HHF2	36.93	-12.115	0nM								hir1del	HTB1	50.8255	-12.89	00nM
								HHF2	80.68	-12.95	10nM								hir1del	HTB1	47.8087	-13.01	00nM
								HHF2	123.99	-13.29	30nM								hir1del	HTB1	48.0571	-12.85	00nM
								HHF2	124.87	-13.14	30nM								hir1del	HTB1	143.688	-14.01	30nM
								HHF2	43.01	-13.055	non-inducible								hir1del	HTB1	145.829	-13.93	30nM
								HHF2	37.93	-11.56	0nM								hir1del	HTB1	158.401	-13.5	30nM
								HHF2	34.9	-11.895	0nM								hir1del	HTB1	57.2251	-12.12	00nM
								HHF2	81.26	-12.62	10nM								hir1del	HTB1	57.7365	-11.78	00nM
								HHF2	86.37	-12.63	10nM								hir1del	HTB1	48.8033	-12.12	00nM
								HHF2	88.96	-12.865	10nM								hir1del	HTB1	117.76	-12.96	30nM
								HHF2	49.08	-11.65	non-inducible								hir1del	HTB1	117.914	-13.67	30nM
								HHF2	45.47	-12.29	non-inducible								hir1del	HTB1	119.111	-13.36	30nM
								HHF2	45.86	-12.835	non-inducible								hir1del	HTB1	77.7416	-12.62	10nM
								HHF2	35.51	-11.845	0nM								hir1del	HTB1	76.0959	-12.62	10nM
								HHF2	35.79	-12.13	0nM								hir1del	HTB1	66.1227	-12.45	10nM
								HHF2	35.36	-11.73	0nM								hir1del	HTB1	63.8968	-12.27	WT
								HHF2	115.83	-13.385	10nM								hir1del	HTB1	52.5573	-12.2	WT
								HHF2	99.84	-12.665	10nM								hir1del	HTB1	60.8393	-12.36	WT
								HHF2	92.64	-12.685	10nM								hir1del	HTB1	37.4594	-13.55	00nM
								HHF2	126.82	-13.73	30nM								hir1del	HTB1	38.3076	-13.485	00nM
								HHF2	124.09	-13.055	30nM								hir1del	HTB1	38.3716	-13.39	00nM
								HHF2	121.32	-12.645	30nM								hir1del	HTB1	123.545	-15.005	30nM
								HHF2	41.9601	-13.32	0nM								hir1del	HTB1	126.961	-14.11	30nM
								HHF2	42.0106	-13.39	0nM								hir1del	HTB1	120.874	-14.1	30nM
								HHF2	44.2566	-13.34	0nM								hir1del	HTB2	40.5643	-11.08	00nM
								HHF2	163.609	-15.28	30nM								hir1del	HTB2	40.5258	-11.14	00nM
								HHF2	169.302	-15.23	30nM								hir1del	HTB2	45.8027	-11.32	00nM
								HHF2	175.184	-15.37	30nM								hir1del	HTB2	116.167	-13.13	30nM
								HHF2	48.3527	-13.87	0nM								hir1del	HTB2	122.584	-13.53	30nM
								HHF2	116.409	-15.81	10nM								hir1del	HTB2	127.572	-13.16	30nM
								HHF2	84.6161	-16.05	10nM								hir1del	HTB2	50.8255	-10.98	00nM
								HHF2	151.09	-16.65	30nM								hir1del	HTB2	47.8087	-11.15	00nM
								HHF2	149.039	-16.44	30nM								hir1del	HTB2	48.0571	-11.29	00nM
								HHO1	45.41	-12.74	non-inducible								hir1del	HTB2	143.688	-12.47	30nM
								HHO1	44.54	-12.98	non-inducible								hir1del	HTB2	145.829	-12.54	30nM
								HHO1	50.79	-13.18	non-inducible								hir1del	HTB2	158.401	-12.68	30nM
								HHO1	37.27	-12.66	0nM								hir1del	HTB2	57.2251	-10.78	00nM
								HHO1	36.93	-13.2	0nM								hir1del	HTB2	57.7365	-10.4	00nM
								HHO1	80.68	-14.88	10nM								hir1del	HTB2	48.8033	-10.73	00nM
								HHO1	123.99	-14	30nM								hir1del	HTB2	117.76	-12.5	30nM
								HHO1	124.87	-13.72	30nM								hir1del	HTB2	117.914	-12.98	30nM
								HHO1	43.01	-13.02	non-inducible								hir1del	HTB2	119.111	-12.82	30nM
								HHO1	37.93	-13.13	0nM								hir1del	HTB2	77.7416	-11.85	10nM
								HHO1	34.9	-13.43	0nM								hir1del	HTB2	76.0959	-11.65	10nM
								HHO1	81.26	-13.99	10nM								hir1del	HTB2	66.1227	-11.45	10nM
								HHO1	86.37	-14.75	10nM								hir1del	HTB2	63.8968	-11.06	WT
								HHO1	88.96	-14.21	10nM								hir1del	HTB2	52.5573	-11.18	WT
								HHO1	49.08	-12.98	non-inducible								hir1del	HTB2	60.8393	-11.43	WT
								HHO1	45.47	-13.26	non-inducible								hir1del	HTB2	37.4594	-11.26	00nM
								HHO1	45.86	-13.57	non-inducible								hir1del	HTB2	38.3076	-11.28	00nM
								HHO1	35.51	-12.42	0nM								hir1del	HTB2	38.3716	-11.49	00nM
								HHO1	35.79	-12.77	0nM								hir1del	HTB2	123.545	-13.03	30nM
								HHO1	35.36	-13.03	0nM								hir1del	HTB2	126.961	-12.72	30nM
								HHO1	115.83	-14.84	10nM								hir1del	HTB2	120.874	-12.85	30nM
								HHO1	99.84	-14.57	10nM
								HHO1	92.64	-14.23	10nM
								HHO1	126.82	-14.93	30nM								VDP
								HHO1	124.09	-14.85	30nM								VDP for WT from Fig. 2d
								HHO1	121.32	-14.88	30nM								Strain	Gene	VDP	SE
								HHO1	41.9601	-13.33	0nM								hir1del	ACT1	-0.23	0.08
								HHO1	42.0106	-13.36	0nM								hir1del	HTB1	-0.72	0.18
								HHO1	44.2566	-13.73	0nM								hir1del	HTB2	-1.1	0.12
								HHO1	163.609	-14.62	30nM								hir1del	HHF1	-0.65	0.2
								HHO1	169.302	-14.66	30nM								hir1del	HHO1	-0.93	0.12
								HHO1	175.184	-14.78	30nM
								HHO1	48.3527	-13.09	0nM
								HHO1	116.409	-14.71	10nM
								HHO1	84.6161	-15.11	10nM
								HHO1	151.09	-15.06	30nM
								HHO1	149.039	-15.08	30nM
								HHT1	45.41	-11.36	non-inducible
								HHT1	44.54	-12.525	non-inducible
								HHT1	50.79	-11.81	non-inducible
								HHT1	37.27	-11.485	0nM
								HHT1	36.93	-12.115	0nM
								HHT1	80.68	-12.95	10nM
								HHT1	123.99	-13.29	30nM
								HHT1	124.87	-13.14	30nM
								HHT1	43.01	-13.055	non-inducible
								HHT1	37.93	-11.56	0nM
								HHT1	34.9	-11.895	0nM
								HHT1	81.26	-12.62	10nM
								HHT1	86.37	-12.63	10nM
								HHT1	88.96	-12.865	10nM
								HHT1	49.08	-11.65	non-inducible
								HHT1	45.47	-12.29	non-inducible
								HHT1	45.86	-12.835	non-inducible
								HHT1	35.51	-11.845	0nM
								HHT1	35.79	-12.13	0nM
								HHT1	35.36	-11.73	0nM
								HHT1	115.83	-13.385	10nM
								HHT1	99.84	-12.665	10nM
								HHT1	92.64	-12.685	10nM
								HHT1	126.82	-13.73	30nM
								HHT1	124.09	-13.055	30nM
								HHT1	121.32	-12.645	30nM
								HHT1	41.9601	-12.91	0nM
								HHT1	42.0106	-13.25	0nM
								HHT1	44.2566	-13.22	0nM
								HHT1	163.609	-14.49	30nM
								HHT1	169.302	-14.52	30nM
								HHT1	175.184	-14.69	30nM
								HHT1	48.3527	-12.7	0nM
								HHT1	116.409	-14.31	10nM
								HHT1	84.6161	-14.4	10nM
								HHT1	151.09	-14.64	30nM
								HHT1	149.039	-15.02	30nM
								HHT2	45.41	-13.28	non-inducible
								HHT2	44.54	-13.18	non-inducible
								HHT2	50.79	-13.54	non-inducible
								HHT2	37.27	-12.88	0nM
								HHT2	36.93	-13.55	0nM
								HHT2	80.68	-14.31	10nM
								HHT2	124.87	-13.14	30nM
								HHT2	43.01	-12.73	non-inducible
								HHT2	37.93	-12.96	0nM
								HHT2	34.9	-13	0nM
								HHT2	81.26	-12.9	10nM
								HHT2	86.37	-14.23	10nM
								HHT2	88.96	-13.27	10nM
								HHT2	49.08	-13.36	non-inducible
								HHT2	45.47	-13.24	non-inducible
								HHT2	45.86	-13.51	non-inducible
								HHT2	35.51	-12.22	0nM
								HHT2	35.79	-13.07	0nM
								HHT2	35.36	-12.95	0nM
								HHT2	99.84	-13.8	10nM
								HHT2	92.64	-13.57	10nM
								HHT2	126.82	-14.49	30nM
								HHT2	124.09	-13.95	30nM
								HHT2	121.32	-14.44	30nM
								HHT2	41.9601	-13.68	0nM
								HHT2	42.0106	-13.52	0nM
								HHT2	44.2566	-14.17	0nM
								HHT2	163.609	-14.43	30nM
								HHT2	169.302	-14.59	30nM
								HHT2	175.184	-14.8	30nM
								HTA1	45.41	-12.49	non-inducible
								HTA1	44.54	-13.345	non-inducible
								HTA1	37.27	-12.085	0nM
								HTA1	36.93	-12.85	0nM
								HTA1	124.87	-14.46	30nM
								HTA1	43.01	-13.185	non-inducible
								HTA1	37.93	-11.57	0nM
								HTA1	34.9	-12.195	0nM
								HTA1	81.26	-13.75	10nM
								HTA1	86.37	-13.83	10nM
								HTA1	88.96	-14.185	10nM
								HTA1	49.08	-12.945	non-inducible
								HTA1	35.51	-12.855	0nM
								HTA1	35.79	-12.86	0nM
								HTA1	99.84	-14.24	10nM
								HTA1	92.64	-13.8	10nM
								HTA1	41.9601	-11.93	0nM
								HTA1	42.0106	-12.16	0nM
								HTA1	44.2566	-12.39	0nM
								HTA1	163.609	-14.13	30nM
								HTA1	169.302	-14.19	30nM
								HTA1	175.184	-14.15	30nM
								HTA1	48.3527	-12.58	0nM
								HTA1	116.409	-14.3	10nM
								HTA1	84.6161	-14.64	10nM
								HTA1	151.09	-15	30nM
								HTA1	149.039	-15.06	30nM
								HTA2	123.99	-15.818	30nM
								HTA2	43.01	-14.44	non-inducible
								HTA2	37.93	-12.895	0nM
								HTA2	34.9	-13.375	0nM
								HTA2	81.26	-14.48	10nM
								HTA2	86.37	-14.645	10nM
								HTA2	88.96	-14.56	10nM
								HTA2	49.08	-13.815	non-inducible
								HTA2	45.47	-14.095	non-inducible
								HTA2	45.86	-14.37	non-inducible
								HTA2	35.51	-13.165	0nM
								HTA2	35.79	-13.58	0nM
								HTA2	35.36	-13.445	0nM
								HTA2	115.83	-15.22	10nM
								HTA2	99.84	-14.625	10nM
								HTA2	92.64	-14.39	10nM
								HTA2	126.82	-15.435	30nM
								HTA2	124.09	-14.93	30nM
								HTA2	121.32	-14.74	30nM
								HTA2	41.9601	-13.47	0nM
								HTA2	42.0106	-13.66	0nM
								HTA2	44.2566	-13.92	0nM
								HTA2	163.609	-15.77	30nM
								HTA2	169.302	-15.8	30nM
								HTA2	175.184	-15.87	30nM
								HTA2	48.3527	-13.99	0nM
								HTA2	116.409	-15.95	10nM
								HTA2	84.6161	-16.05	10nM
								HTA2	151.09	-16.95	30nM
								HTA2	149.039	-17.09	30nM
								HTB1	45.41	-12.28	non-inducible
								HTB1	44.54	-12.84	non-inducible
								HTB1	50.79	-12.55	non-inducible
								HTB1	37.27	-12.08	0nM
								HTB1	36.93	-12.7	0nM
								HTB1	80.68	-14.42	10nM
								HTB1	123.99	-14.3	30nM
								HTB1	124.87	-13.46	30nM
								HTB1	43.01	-12.74	non-inducible
								HTB1	37.93	-11.67	0nM
								HTB1	34.9	-11.81	0nM
								HTB1	81.26	-13.24	10nM
								HTB1	86.37	-13.88	10nM
								HTB1	88.96	-13.48	10nM
								HTB1	49.08	-12.62	non-inducible
								HTB1	45.47	-12.5	non-inducible
								HTB1	45.86	-12.68	non-inducible
								HTB1	35.51	-11.95	0nM
								HTB1	35.79	-12.09	0nM
								HTB1	35.36	-11.84	0nM
								HTB1	99.84	-13.86	10nM
								HTB1	92.64	-13.5	10nM
								HTB1	126.82	-14.59	30nM
								HTB1	124.09	-13.77	30nM
								HTB1	121.32	-14.02	30nM
								HTB1	41.9601	-12.38	0nM
								HTB1	42.0106	-12.56	0nM
								HTB1	44.2566	-12.8	0nM
								HTB1	163.609	-14.18	30nM
								HTB1	169.302	-14.18	30nM
								HTB1	175.184	-14.3	30nM
								HTB1	48.3527	-12.65	0nM
								HTB1	116.409	-14.59	10nM
								HTB1	84.6161	-15.02	10nM
								HTB1	151.09	-15.16	30nM
								HTB1	149.039	-14.96	30nM
								HTB2	45.41	-10.71	non-inducible
								HTB2	44.54	-11.43	non-inducible
								HTB2	50.79	-10.95	non-inducible
								HTB2	37.27	-10.51	0nM
								HTB2	36.93	-11.28	0nM
								HTB2	80.68	-12.41	10nM
								HTB2	123.99	-13.03	30nM
								HTB2	124.87	-12.32	30nM
								HTB2	43.01	-11.51	non-inducible
								HTB2	37.93	-10.4	0nM
								HTB2	34.9	-10.81	0nM
								HTB2	81.26	-11.96	10nM
								HTB2	86.37	-12.03	10nM
								HTB2	88.96	-12.2	10nM
								HTB2	49.08	-11.17	non-inducible
								HTB2	45.47	-11.15	non-inducible
								HTB2	45.86	-11.12	non-inducible
								HTB2	35.51	-10.72	0nM
								HTB2	35.79	-10.52	0nM
								HTB2	35.36	-10.37	0nM
								HTB2	115.83	-12.66	10nM
								HTB2	99.84	-11.88	10nM
								HTB2	92.64	-12.03	10nM
								HTB2	126.82	-11.98	30nM
								HTB2	124.09	-12.78	30nM
								HTB2	121.32	-12.52	30nM
								HTB2	41.9601	-10.34	0nM
								HTB2	42.0106	-10.65	0nM
								HTB2	44.2566	-10.77	0nM
								HTB2	163.609	-12.43	30nM
								HTB2	169.302	-12.33	30nM
								HTB2	175.184	-12.45	30nM
								HTB2	48.3527	-10.57	0nM
								HTB2	116.409	-12.4	10nM
								HTB2	84.6161	-12.61	10nM
								HTB2	151.09	-13.94	30nM
								HTB2	149.039	-13.69	30nM
								RPB1	45.41	-11.74	non-inducible
								RPB1	44.54	-12.15	non-inducible
								RPB1	50.79	-11.86	non-inducible
								RPB1	37.27	-11.54	0nM
								RPB1	36.93	-12.31	0nM
								RPB1	80.68	-12.33	10nM
								RPB1	123.99	-12.71	30nM
								RPB1	124.87	-11.71	30nM
								RPB1	43.01	-12.08	non-inducible
								RPB1	37.93	-11.99	0nM
								RPB1	34.9	-12.13	0nM
								RPB1	81.26	-11.54	10nM
								RPB1	86.37	-12.32	10nM
								RPB1	88.96	-11.72	10nM
								RPB1	49.08	-11.72	non-inducible
								RPB1	45.47	-11.75	non-inducible
								RPB1	45.86	-12.04	non-inducible
								RPB1	35.51	-11.33	0nM
								RPB1	35.79	-11.67	0nM
								RPB1	35.36	-12.04	0nM
								RPB1	115.83	-12.35	10nM
								RPB1	99.84	-12.21	10nM
								RPB1	92.64	-12.13	10nM
								RPB1	126.82	-12.32	30nM
								RPB1	124.09	-12.76	30nM
								RPB1	121.32	-12.81	30nM
								RPB3	45.41	-11.65	non-inducible
								RPB3	44.54	-11.91	non-inducible
								RPB3	50.79	-12.07	non-inducible
								RPB3	37.27	-11.75	0nM
								RPB3	36.93	-12.46	0nM
								RPB3	80.68	-12.93	10nM
								RPB3	123.99	-12.48	30nM
								RPB3	124.87	-12.13	30nM
								RPB3	37.93	-12.52	0nM
								RPB3	34.9	-12.76	0nM
								RPB3	81.26	-12.72	10nM
								RPB3	86.37	-13.42	10nM
								RPB3	88.96	-12.5	10nM
								RPB3	49.08	-12.05	non-inducible
								RPB3	45.47	-12.2	non-inducible
								RPB3	45.86	-12.52	non-inducible
								RPB3	35.51	-11.84	0nM
								RPB3	35.79	-12.38	0nM
								RPB3	35.36	-12.53	0nM
								RPB3	115.83	-13.11	10nM
								RPB3	99.84	-12.79	10nM
								RPB3	92.64	-12.54	10nM
								RPB3	126.82	-13.82	30nM
								RPB3	124.09	-13.29	30nM
								RPB3	121.32	-13.28	30nM
								VDP
								Gene	VDP	SE
								RPB1	-0.29	0.09
								RPB3	-0.47	0.12
								ACT1	-0.02	0.09
								ENO2	0.03	0.14
								HTA1	-1.06	0.11
								HTA2	-1.18	0.12
								HTB1	-1.14	0.09
								HTB2	-1.08	0.09
								HHT1	-0.97	0.13
								HHT2	-0.59	0.1
								HHF1	-1.02	0.12
								HHF2	-1.27	0.22
								HHO1	-0.93	0.09

## Sheet: Fig3
Fig. 3b - RT-qPCR						Fig. 3c - Flow Cytometry					Fig. 3d - Flow Cytometry				Fig. 3e - Flow Cytometry				Fig. 3f - Flow Cytometry
source data for WT from Fig. 2d						source data					source data				source data				source data
source data						Strain	Ploidy	Cell volume [fL]	mCitrine concentration [a.u.]		Cell volume [fL]	mCitrine concentration [a.u.]	Ploidy		Cell volume [fL]	mCitrine concentration [a.u.]	Ploidy		Strain	Ploidy	Cell volume [fL]	mCitrine concentration [a.u.]
Strain	Gene	Condition	Cell volume [fL]	Log2(rel. conc.), normalized on RDN18 [a.u.]		+ACT1prom-mCitrine	Haploid	46.6074	49.2269		46.6074	49.2269	Haploid		44.7225	10.9709	Haploid		+ACT1prom-mCitrine	Haploid	46.6074	49.2269
+ACT1prom-mCitrine	ACT1	0nM	36.4498	-8.3		+ACT1prom-mCitrine	Haploid	45.8207	48.5805		45.8207	48.5805	Haploid		44.9773	9.65393	Haploid		+ACT1prom-mCitrine	Haploid	45.8207	48.5805
+ACT1prom-mCitrine	ACT1	0nM	36.5767	-8.08		+ACT1prom-mCitrine	Haploid	37.4556	41.5054		37.4556	41.5054	Haploid		49.246	7.20608	Haploid		+ACT1prom-mCitrine	Haploid	37.4556	41.5054
+ACT1prom-mCitrine	ACT1	0nM	39.0601	-8.21		+ACT1prom-mCitrine	Haploid	37.634	46.2145		37.634	46.2145	Haploid		52.7936	7.64814	Haploid		+ACT1prom-mCitrine	Haploid	37.634	46.2145
+ACT1prom-mCitrine	ACT1	0nM	35.3241	-7.65		+ACT1prom-mCitrine	Haploid	82.4994	40.7003		82.4994	40.7003	Haploid		123.358	3.9761	Haploid		+ACT1prom-mCitrine	Haploid	82.4994	40.7003
+ACT1prom-mCitrine	ACT1	0nM	34.5117	-7.47		+ACT1prom-mCitrine	Haploid	81.3509	42.706		81.3509	42.706	Haploid		122.038	3.93118	Haploid		+ACT1prom-mCitrine	Haploid	81.3509	42.706
+ACT1prom-mCitrine	ACT1	0nM	34.7778	-7.71		+ACT1prom-mCitrine	Haploid	43.3261	58.7745		43.3261	58.7745	Haploid		46.2793	13.5704	Haploid		+ACT1prom-mCitrine	Haploid	43.3261	58.7745
+ACT1prom-mCitrine	ACT1	0nM	36.8302	-7.42		+ACT1prom-mCitrine	Haploid	42.7229	58.5248		42.7229	58.5248	Haploid		46.9891	11.8013	Haploid		+ACT1prom-mCitrine	Haploid	42.7229	58.5248
+ACT1prom-mCitrine	ACT1	0nM	36.807	-7.96		+ACT1prom-mCitrine	Haploid	33.6252	55.8392		33.6252	55.8392	Haploid		37.116	18.0603	Haploid		+ACT1prom-mCitrine	Haploid	33.6252	55.8392
+ACT1prom-mCitrine	ACT1	0nM	38.3204	-7.9		+ACT1prom-mCitrine	Haploid	33.2118	60.4064		33.2118	60.4064	Haploid		36.9807	19.1346	Haploid		+ACT1prom-mCitrine	Haploid	33.2118	60.4064
+ACT1prom-mCitrine	ACT1	0nM	36.8594	-8.31		+ACT1prom-mCitrine	Haploid	99.8152	41.4382		99.8152	41.4382	Haploid		127.821	7.12176	Haploid		+ACT1prom-mCitrine	Haploid	99.8152	41.4382
+ACT1prom-mCitrine	ACT1	0nM	35.9639	-7.98		+ACT1prom-mCitrine	Haploid	99.6087	39.1679		99.6087	39.1679	Haploid		131.826	7.13726	Haploid		+ACT1prom-mCitrine	Haploid	99.6087	39.1679
+ACT1prom-mCitrine	ACT1	0nM	35.9729	-8.04		+ACT1prom-mCitrine	Diploid	69.4505	22.1054		69.4505	22.1054	Diploid		69.5666	7.08591	Diploid		+ACT1prom-mCitrine	Diploid	69.4505	22.1054
+ACT1prom-mCitrine	ACT1	10nM	55.6444	-8.22		+ACT1prom-mCitrine	Diploid	68.154	24.0039		68.154	24.0039	Diploid		69.0303	7.42956	Diploid		+ACT1prom-mCitrine	Diploid	68.154	24.0039
+ACT1prom-mCitrine	ACT1	10nM	59.5695	-8.27		+ACT1prom-mCitrine	Diploid	147.709	21.3692		147.709	21.3692	Diploid		152.573	2.32851	Diploid		+ACT1prom-mCitrine	Diploid	147.709	21.3692
+ACT1prom-mCitrine	ACT1	10nM	55.4382	-8.95		+ACT1prom-mCitrine	Diploid	148.914	21.6158		148.914	21.6158	Diploid		155.624	2.40981	Diploid		+ACT1prom-mCitrine	Diploid	148.914	21.6158
+ACT1prom-mCitrine	ACT1	10nM	73.7555	-7.95		+ACT1prom-mCitrine	Diploid	65.7662	24.9486		65.7662	24.9486	Diploid		68.1772	8.50599	Diploid		+ACT1prom-mCitrine	Diploid	65.7662	24.9486
+ACT1prom-mCitrine	ACT1	10nM	81.5798	-7.99		+ACT1prom-mCitrine	Diploid	65.5994	25.1072		65.5994	25.1072	Diploid		68.2017	9.49922	Diploid		+ACT1prom-mCitrine	Diploid	65.5994	25.1072
+ACT1prom-mCitrine	ACT1	10nM	78.1352	-7.98		+ACT1prom-mCitrine	Diploid	143.941	19.3612		143.941	19.3612	Diploid		165.925	4.04441	Diploid		+ACT1prom-mCitrine	Diploid	143.941	19.3612
+ACT1prom-mCitrine	ACT1	10nM	59.3009	-7.4		+ACT1prom-mCitrine	Diploid	143.774	16.8953		143.774	16.8953	Diploid		160.962	3.66869	Diploid		+ACT1prom-mCitrine	Diploid	143.774	16.8953
+ACT1prom-mCitrine	ACT1	10nM	60.2411	-7.32		+HTB1prom-mCitrine	Haploid	44.7225	10.9709										+HTB1prom-mCitrine	Haploid	44.7225	10.9709
+ACT1prom-mCitrine	ACT1	10nM	57.8077	-7.97		+HTB1prom-mCitrine	Haploid	44.9773	9.65393										+HTB1prom-mCitrine	Haploid	44.9773	9.65393
+ACT1prom-mCitrine	ACT1	10nM	72.3247	-8.25		+HTB1prom-mCitrine	Haploid	49.246	7.20608										+HTB1prom-mCitrine	Haploid	49.246	7.20608
+ACT1prom-mCitrine	ACT1	10nM	66.9695	-8.01		+HTB1prom-mCitrine	Haploid	52.7936	7.64814										+HTB1prom-mCitrine	Haploid	52.7936	7.64814
+ACT1prom-mCitrine	ACT1	10nM	65.5184	-8.43		+HTB1prom-mCitrine	Haploid	123.358	3.9761										+HTB1prom-mCitrine	Haploid	123.358	3.9761
+ACT1prom-mCitrine	ACT1	30nM	86.7066	-7.75		+HTB1prom-mCitrine	Haploid	122.038	3.93118										+HTB1prom-mCitrine	Haploid	122.038	3.93118
+ACT1prom-mCitrine	ACT1	30nM	88.7878	-8.09		+HTB1prom-mCitrine	Haploid	46.2793	13.5704										+HTB1prom-mCitrine	Haploid	46.2793	13.5704
+ACT1prom-mCitrine	ACT1	30nM	80.8851	-7.63		+HTB1prom-mCitrine	Haploid	46.9891	11.8013										+HTB1prom-mCitrine	Haploid	46.9891	11.8013
+ACT1prom-mCitrine	ACT1	30nM	106.221	-7.74		+HTB1prom-mCitrine	Haploid	37.116	18.0603										+HTB1prom-mCitrine	Haploid	37.116	18.0603
+ACT1prom-mCitrine	ACT1	30nM	111.705	-8.09		+HTB1prom-mCitrine	Haploid	36.9807	19.1346										+HTB1prom-mCitrine	Haploid	36.9807	19.1346
+ACT1prom-mCitrine	ACT1	30nM	111.724	-8.11		+HTB1prom-mCitrine	Haploid	127.821	7.12176										+HTB1prom-mCitrine	Haploid	127.821	7.12176
+ACT1prom-mCitrine	ACT1	30nM	93.1788	-8.11		+HTB1prom-mCitrine	Haploid	131.826	7.13726										+HTB1prom-mCitrine	Haploid	131.826	7.13726
+ACT1prom-mCitrine	ACT1	30nM	94.156	-8.25		+HTB1prom-mCitrine	Diploid	69.5666	7.08591										+HTB1prom-mCitrine	Diploid	69.5666	7.08591
+ACT1prom-mCitrine	ACT1	30nM	94.5936	-8.22		+HTB1prom-mCitrine	Diploid	69.0303	7.42956										+HTB1prom-mCitrine	Diploid	69.0303	7.42956
+ACT1prom-mCitrine	ACT1	30nM	95.6686	-7.81		+HTB1prom-mCitrine	Diploid	152.573	2.32851										+HTB1prom-mCitrine	Diploid	152.573	2.32851
+ACT1prom-mCitrine	ACT1	30nM	102.381	-8.31		+HTB1prom-mCitrine	Diploid	155.624	2.40981										+HTB1prom-mCitrine	Diploid	155.624	2.40981
+ACT1prom-mCitrine	ACT1	30nM	99.6246	-8.41		+HTB1prom-mCitrine	Diploid	68.1772	8.50599										+HTB1prom-mCitrine	Diploid	68.1772	8.50599
+ACT1prom-mCitrine	mCitrine	0nM	36.4498	-11		+HTB1prom-mCitrine	Diploid	68.2017	9.49922										+HTB1prom-mCitrine	Diploid	68.2017	9.49922
+ACT1prom-mCitrine	mCitrine	0nM	36.5767	-11.46		+HTB1prom-mCitrine	Diploid	165.925	4.04441										+HTB1prom-mCitrine	Diploid	165.925	4.04441
+ACT1prom-mCitrine	mCitrine	0nM	39.0601	-10.96		+HTB1prom-mCitrine	Diploid	160.962	3.66869										+HTB1prom-mCitrine	Diploid	160.962	3.66869
+ACT1prom-mCitrine	mCitrine	0nM	35.3241	-11.39		+HTB2prom-mCitrine	Haploid	46.184	5.63463										+HTB2prom-mCitrine	Haploid	46.184	5.63463
+ACT1prom-mCitrine	mCitrine	0nM	34.5117	-11.23		+HTB2prom-mCitrine	Haploid	45.7293	5.2961										+HTB2prom-mCitrine	Haploid	45.7293	5.2961
+ACT1prom-mCitrine	mCitrine	0nM	34.7778	-11.46		+HTB2prom-mCitrine	Haploid	36.3236	5.8638										+HTB2prom-mCitrine	Haploid	36.3236	5.8638
+ACT1prom-mCitrine	mCitrine	0nM	36.8302	-10.6		+HTB2prom-mCitrine	Haploid	35.9375	7.03465										+HTB2prom-mCitrine	Haploid	35.9375	7.03465
+ACT1prom-mCitrine	mCitrine	0nM	36.807	-11.01		+HTB2prom-mCitrine	Haploid	112.408	4.52609										+HTB2prom-mCitrine	Haploid	112.408	4.52609
+ACT1prom-mCitrine	mCitrine	0nM	38.3204	-11.08		+HTB2prom-mCitrine	Haploid	115.543	4.3548										+HTB2prom-mCitrine	Haploid	115.543	4.3548
+ACT1prom-mCitrine	mCitrine	0nM	36.8594	-11.83		+HTB2prom-mCitrine	Haploid	43.9103	6.98281										+HTB2prom-mCitrine	Haploid	43.9103	6.98281
+ACT1prom-mCitrine	mCitrine	0nM	35.9639	-11.23		+HTB2prom-mCitrine	Haploid	42.5807	6.61226										+HTB2prom-mCitrine	Haploid	42.5807	6.61226
+ACT1prom-mCitrine	mCitrine	0nM	35.9729	-11.23		+HTB2prom-mCitrine	Haploid	33.4076	9.27694										+HTB2prom-mCitrine	Haploid	33.4076	9.27694
+ACT1prom-mCitrine	mCitrine	10nM	55.6444	-11.52		+HTB2prom-mCitrine	Haploid	33.5249	9.38852										+HTB2prom-mCitrine	Haploid	33.5249	9.38852
+ACT1prom-mCitrine	mCitrine	10nM	59.5695	-11.39		+HTB2prom-mCitrine	Haploid	99.1318	5.38835										+HTB2prom-mCitrine	Haploid	99.1318	5.38835
+ACT1prom-mCitrine	mCitrine	10nM	55.4382	-12.36		+HTB2prom-mCitrine	Haploid	106.916	4.61872										+HTB2prom-mCitrine	Haploid	106.916	4.61872
+ACT1prom-mCitrine	mCitrine	10nM	73.7555	-11.72		+HTB2prom-mCitrine	Diploid	72.9723	3.35492										+HTB2prom-mCitrine	Diploid	72.9723	3.35492
+ACT1prom-mCitrine	mCitrine	10nM	81.5798	-11.71		+HTB2prom-mCitrine	Diploid	72.8642	3.89827										+HTB2prom-mCitrine	Diploid	72.8642	3.89827
+ACT1prom-mCitrine	mCitrine	10nM	78.1352	-11.94		+HTB2prom-mCitrine	Diploid	166.269	2.08905										+HTB2prom-mCitrine	Diploid	166.269	2.08905
+ACT1prom-mCitrine	mCitrine	10nM	59.3009	-10.57		+HTB2prom-mCitrine	Diploid	167.547	2.18836										+HTB2prom-mCitrine	Diploid	167.547	2.18836
+ACT1prom-mCitrine	mCitrine	10nM	60.2411	-10.76		+HTB2prom-mCitrine	Diploid	68.0967	4.22012										+HTB2prom-mCitrine	Diploid	68.0967	4.22012
+ACT1prom-mCitrine	mCitrine	10nM	57.8077	-11.31		+HTB2prom-mCitrine	Diploid	67.3764	4.07303										+HTB2prom-mCitrine	Diploid	67.3764	4.07303
+ACT1prom-mCitrine	mCitrine	10nM	72.3247	-11.79		+HTB2prom-mCitrine	Diploid	147.171	2.50838										+HTB2prom-mCitrine	Diploid	147.171	2.50838
+ACT1prom-mCitrine	mCitrine	10nM	66.9695	-11.42		+HTB2prom-mCitrine	Diploid	147.251	2.59451										+HTB2prom-mCitrine	Diploid	147.251	2.59451
+ACT1prom-mCitrine	mCitrine	10nM	65.5184	-11.88		+HHF1prom-mCitrine	Haploid	47.6171	24.2814										+HHF1prom-mCitrine	Haploid	47.6171	24.2814
+ACT1prom-mCitrine	mCitrine	30nM	86.7066	-11.8		+HHF1prom-mCitrine	Haploid	49.4269	22.769										+HHF1prom-mCitrine	Haploid	49.4269	22.769
+ACT1prom-mCitrine	mCitrine	30nM	88.7878	-11.95		+HHF1prom-mCitrine	Haploid	37.9617	41.2401										+HHF1prom-mCitrine	Haploid	37.9617	41.2401
+ACT1prom-mCitrine	mCitrine	30nM	80.8851	-12.22		+HHF1prom-mCitrine	Haploid	38.2276	41.1479										+HHF1prom-mCitrine	Haploid	38.2276	41.1479
+ACT1prom-mCitrine	mCitrine	30nM	106.221	-11.66		+HHF1prom-mCitrine	Haploid	128.174	19.4155										+HHF1prom-mCitrine	Haploid	128.174	19.4155
+ACT1prom-mCitrine	mCitrine	30nM	111.705	-12.07		+HHF1prom-mCitrine	Haploid	136.122	18.6218										+HHF1prom-mCitrine	Haploid	136.122	18.6218
+ACT1prom-mCitrine	mCitrine	30nM	111.724	-11.78		+HHF1prom-mCitrine	Haploid	43.9038	25.3424										+HHF1prom-mCitrine	Haploid	43.9038	25.3424
+ACT1prom-mCitrine	mCitrine	30nM	93.1788	-11.3		+HHF1prom-mCitrine	Haploid	42.111	26.3646										+HHF1prom-mCitrine	Haploid	42.111	26.3646
+ACT1prom-mCitrine	mCitrine	30nM	94.156	-11.26		+HHF1prom-mCitrine	Haploid	37.9139	40.2584										+HHF1prom-mCitrine	Haploid	37.9139	40.2584
+ACT1prom-mCitrine	mCitrine	30nM	94.5936	-11.58		+HHF1prom-mCitrine	Haploid	36.0852	42.705										+HHF1prom-mCitrine	Haploid	36.0852	42.705
+ACT1prom-mCitrine	mCitrine	30nM	95.6686	-11.04		+HHF1prom-mCitrine	Haploid	98.3246	21.9816										+HHF1prom-mCitrine	Haploid	98.3246	21.9816
+ACT1prom-mCitrine	mCitrine	30nM	102.381	-11.29		+HHF1prom-mCitrine	Haploid	100.165	25.3447										+HHF1prom-mCitrine	Haploid	100.165	25.3447
+ACT1prom-mCitrine	mCitrine	30nM	99.6246	-11.47		+HHF1prom-mCitrine	Diploid	70.2278	17.8504										+HHF1prom-mCitrine	Diploid	70.2278	17.8504
+HHF1prom-mCitrine	ACT1	0nM	34.74	-7.99		+HHF1prom-mCitrine	Diploid	70.8713	19.052										+HHF1prom-mCitrine	Diploid	70.8713	19.052
+HHF1prom-mCitrine	ACT1	0nM	36.46	-8.32		+HHF1prom-mCitrine	Diploid	165.493	9.49876										+HHF1prom-mCitrine	Diploid	165.493	9.49876
+HHF1prom-mCitrine	ACT1	0nM	34.2	-8.67		+HHF1prom-mCitrine	Diploid	167.26	9.88435										+HHF1prom-mCitrine	Diploid	167.26	9.88435
+HHF1prom-mCitrine	ACT1	0nM	45.18	-7.61		+HHF1prom-mCitrine	Diploid	66.0225	20.8474										+HHF1prom-mCitrine	Diploid	66.0225	20.8474
+HHF1prom-mCitrine	ACT1	0nM	41.16	-7.87		+HHF1prom-mCitrine	Diploid	65.9672	20.4568										+HHF1prom-mCitrine	Diploid	65.9672	20.4568
+HHF1prom-mCitrine	ACT1	0nM	50.19	-7.48		+HHF1prom-mCitrine	Diploid	143.143	9.58503										+HHF1prom-mCitrine	Diploid	143.143	9.58503
+HHF1prom-mCitrine	ACT1	0nM	39.4885	-7.67		+HHF1prom-mCitrine	Diploid	141.7	10.502										+HHF1prom-mCitrine	Diploid	141.7	10.502
+HHF1prom-mCitrine	ACT1	0nM	38.2666	-8.4275
+HHF1prom-mCitrine	ACT1	0nM	40.3141	-7.9425		VDP													Median concentration diploid/haploid at 60 fL, after bootstrapping, n = 10000
+HHF1prom-mCitrine	ACT1	10nM	85.43	-7.89		Strain	Ploidy	VDP	SE										Strain	c_Dip/c_Hap at 60 fL	2.5-percentile	97.5-percentile
+HHF1prom-mCitrine	ACT1	10nM	83.42	-8.12		+ACT1prom-mCitrine	Haploid	-0.277893	0.081849										+ACT1prom-mCitrine	0.534924	0.488002	0.573322
+HHF1prom-mCitrine	ACT1	10nM	82.95	-7.52		+ACT1prom-mCitrine	Diploid	-0.252637	0.0830676										+HTB1prom-mCitrine	1.01471	0.806685	1.28615
+HHF1prom-mCitrine	ACT1	10nM	72.3	-7.94		+HTB1prom-mCitrine	Haploid	-0.805343	0.17603										+HTB2prom-mCitrine	0.741678	0.652113	0.833237
+HHF1prom-mCitrine	ACT1	10nM	61.49	-7.57		+HTB1prom-mCitrine	Diploid	-1.15271	0.207623										+HHF1prom-mCitrine	0.794305	0.703601	0.900664
+HHF1prom-mCitrine	ACT1	10nM	61.4	-8.14		+HTB2prom-mCitrine	Haploid	-0.41658	0.0893608
+HHF1prom-mCitrine	ACT1	10nM	55.925	-7.915		+HTB2prom-mCitrine	Diploid	-0.64445	0.0631221
+HHF1prom-mCitrine	ACT1	10nM	55.0451	-7.96		+HHF1prom-mCitrine	Haploid	-0.473661	0.115853
+HHF1prom-mCitrine	ACT1	10nM	49.8549	-8.0425		+HHF1prom-mCitrine	Diploid	-0.83086	0.0493726
+HHF1prom-mCitrine	ACT1	30nM	127.5	-7.83
+HHF1prom-mCitrine	ACT1	30nM	127.6	-7.81
+HHF1prom-mCitrine	ACT1	30nM	123.2	-7.82
+HHF1prom-mCitrine	ACT1	30nM	81.52	-7.88
+HHF1prom-mCitrine	ACT1	30nM	103.5	-7.75
+HHF1prom-mCitrine	ACT1	30nM	84.45	-7.92
+HHF1prom-mCitrine	ACT1	30nM	98.9948	-7.5975
+HHF1prom-mCitrine	ACT1	30nM	86.0356	-7.68
+HHF1prom-mCitrine	ACT1	30nM	90.1295	-8.0375
+HHF1prom-mCitrine	HHF1	0nM	34.74	-12.09
+HHF1prom-mCitrine	HHF1	0nM	36.46	-12.09
+HHF1prom-mCitrine	HHF1	0nM	34.2	-12
+HHF1prom-mCitrine	HHF1	0nM	45.18	-12.52
+HHF1prom-mCitrine	HHF1	0nM	41.16	-12.75
+HHF1prom-mCitrine	HHF1	0nM	50.19	-12.64
+HHF1prom-mCitrine	HHF1	0nM	39.4885	-12.75
+HHF1prom-mCitrine	HHF1	0nM	38.2666	-12.84
+HHF1prom-mCitrine	HHF1	0nM	40.3141	-12.65
+HHF1prom-mCitrine	HHF1	10nM	85.43	-13.41
+HHF1prom-mCitrine	HHF1	10nM	83.42	-13.68
+HHF1prom-mCitrine	HHF1	10nM	82.95	-13.28
+HHF1prom-mCitrine	HHF1	10nM	72.3	-13.45
+HHF1prom-mCitrine	HHF1	10nM	61.49	-13.74
+HHF1prom-mCitrine	HHF1	10nM	61.4	-13.73
+HHF1prom-mCitrine	HHF1	10nM	55.925	-13.27
+HHF1prom-mCitrine	HHF1	10nM	55.0451	-13.54
+HHF1prom-mCitrine	HHF1	10nM	49.8549	-13.11
+HHF1prom-mCitrine	HHF1	30nM	127.5	-13.66
+HHF1prom-mCitrine	HHF1	30nM	127.6	-13.69
+HHF1prom-mCitrine	HHF1	30nM	123.2	-13.63
+HHF1prom-mCitrine	HHF1	30nM	81.52	-13.75
+HHF1prom-mCitrine	HHF1	30nM	103.5	-13.62
+HHF1prom-mCitrine	HHF1	30nM	84.45	-13.8
+HHF1prom-mCitrine	HHF1	30nM	98.9948	-13.81
+HHF1prom-mCitrine	HHF1	30nM	86.0356	-13.88
+HHF1prom-mCitrine	HHF1	30nM	90.1295	-13.96
+HHF1prom-mCitrine	mCitrine	0nM	34.74	-10.33
+HHF1prom-mCitrine	mCitrine	0nM	36.46	-10.43
+HHF1prom-mCitrine	mCitrine	0nM	34.2	-11.06
+HHF1prom-mCitrine	mCitrine	0nM	45.18	-10.02
+HHF1prom-mCitrine	mCitrine	0nM	41.16	-10.55
+HHF1prom-mCitrine	mCitrine	0nM	50.19	-10.21
+HHF1prom-mCitrine	mCitrine	0nM	39.4885	-11.33
+HHF1prom-mCitrine	mCitrine	0nM	38.2666	-11.64
+HHF1prom-mCitrine	mCitrine	0nM	40.3141	-11.15
+HHF1prom-mCitrine	mCitrine	10nM	85.43	-12.12
+HHF1prom-mCitrine	mCitrine	10nM	83.42	-12.64
+HHF1prom-mCitrine	mCitrine	10nM	82.95	-11.95
+HHF1prom-mCitrine	mCitrine	10nM	72.3	-11.55
+HHF1prom-mCitrine	mCitrine	10nM	61.49	-11.36
+HHF1prom-mCitrine	mCitrine	10nM	61.4	-12.02
+HHF1prom-mCitrine	mCitrine	10nM	55.925	-11.84
+HHF1prom-mCitrine	mCitrine	10nM	55.0451	-11.94
+HHF1prom-mCitrine	mCitrine	10nM	49.8549	-12.12
+HHF1prom-mCitrine	mCitrine	30nM	127.5	-12.72
+HHF1prom-mCitrine	mCitrine	30nM	127.6	-12.45
+HHF1prom-mCitrine	mCitrine	30nM	123.2	-12.51
+HHF1prom-mCitrine	mCitrine	30nM	81.52	-11.34
+HHF1prom-mCitrine	mCitrine	30nM	103.5	-11.54
+HHF1prom-mCitrine	mCitrine	30nM	84.45	-11.55
+HHF1prom-mCitrine	mCitrine	30nM	98.9948	-12.52
+HHF1prom-mCitrine	mCitrine	30nM	86.0356	-12.76
+HHF1prom-mCitrine	mCitrine	30nM	90.1295	-12.68
+HTB2prom-mCitrine	ACT1	0nM	35.1861	-7.67
+HTB2prom-mCitrine	ACT1	0nM	40.5225	-7.71
+HTB2prom-mCitrine	ACT1	0nM	39.7513	-7.71
+HTB2prom-mCitrine	ACT1	10nM	99.321	-7.51
+HTB2prom-mCitrine	ACT1	10nM	99.8426	-7.77
+HTB2prom-mCitrine	ACT1	10nM	97.6904	-7.69
+HTB2prom-mCitrine	ACT1	30nM	121.445	-8.07
+HTB2prom-mCitrine	ACT1	30nM	120.926	-8.21
+HTB2prom-mCitrine	ACT1	30nM	120.046	-8.5
+HTB2prom-mCitrine	ACT1	0nM	36.6716	-7.92
+HTB2prom-mCitrine	ACT1	0nM	33.6802	-7.74
+HTB2prom-mCitrine	ACT1	0nM	43.5615	-7.85
+HTB2prom-mCitrine	ACT1	10nM	112.613	-8.06
+HTB2prom-mCitrine	ACT1	10nM	109.172	-7.82
+HTB2prom-mCitrine	ACT1	10nM	106.329	-7.3
+HTB2prom-mCitrine	ACT1	30nM	124.173	-7.98
+HTB2prom-mCitrine	ACT1	30nM	124.48	-7.7
+HTB2prom-mCitrine	ACT1	30nM	123.056	-7.78
+HTB2prom-mCitrine	ACT1	0nM	35.8169	-7.21
+HTB2prom-mCitrine	ACT1	0nM	36.3597	-7.07
+HTB2prom-mCitrine	ACT1	0nM	39.8067	-7.66
+HTB2prom-mCitrine	ACT1	10nM	90.0353	-7.56
+HTB2prom-mCitrine	ACT1	10nM	82.5497	-7.48
+HTB2prom-mCitrine	ACT1	10nM	85.846	-7.37
+HTB2prom-mCitrine	ACT1	30nM	111.854	-7.87
+HTB2prom-mCitrine	ACT1	30nM	107.11	-7.82
+HTB2prom-mCitrine	ACT1	30nM	106.003	-7.83
+HTB2prom-mCitrine	HTB2	0nM	35.1861	-10.62
+HTB2prom-mCitrine	HTB2	0nM	40.5225	-10.55
+HTB2prom-mCitrine	HTB2	0nM	39.7513	-10.42
+HTB2prom-mCitrine	HTB2	10nM	99.321	-11.92
+HTB2prom-mCitrine	HTB2	10nM	99.8426	-11.85
+HTB2prom-mCitrine	HTB2	10nM	97.6904	-11.57
+HTB2prom-mCitrine	HTB2	30nM	121.445	-12.86
+HTB2prom-mCitrine	HTB2	30nM	120.926	-12.48
+HTB2prom-mCitrine	HTB2	30nM	120.046	-12.78
+HTB2prom-mCitrine	HTB2	0nM	36.6716	-10.71
+HTB2prom-mCitrine	HTB2	0nM	33.6802	-10.23
+HTB2prom-mCitrine	HTB2	0nM	43.5615	-10.62
+HTB2prom-mCitrine	HTB2	10nM	112.613	-11.86
+HTB2prom-mCitrine	HTB2	10nM	109.172	-12.06
+HTB2prom-mCitrine	HTB2	10nM	106.329	-11.17
+HTB2prom-mCitrine	HTB2	30nM	124.173	-12.24
+HTB2prom-mCitrine	HTB2	30nM	124.48	-12.4
+HTB2prom-mCitrine	HTB2	30nM	123.056	-12.45
+HTB2prom-mCitrine	HTB2	0nM	35.8169	-10.33
+HTB2prom-mCitrine	HTB2	0nM	36.3597	-10.23
+HTB2prom-mCitrine	HTB2	0nM	39.8067	-10.38
+HTB2prom-mCitrine	HTB2	10nM	90.0353	-11.28
+HTB2prom-mCitrine	HTB2	10nM	82.5497	-11.1
+HTB2prom-mCitrine	HTB2	10nM	85.846	-11.06
+HTB2prom-mCitrine	HTB2	30nM	111.854	-11.96
+HTB2prom-mCitrine	HTB2	30nM	107.11	-11.87
+HTB2prom-mCitrine	HTB2	30nM	106.003	-11.98
+HTB2prom-mCitrine	mCitrine	0nM	35.1861	-11.49
+HTB2prom-mCitrine	mCitrine	0nM	40.5225	-11.69
+HTB2prom-mCitrine	mCitrine	0nM	39.7513	-11.54
+HTB2prom-mCitrine	mCitrine	10nM	99.321	-12.25
+HTB2prom-mCitrine	mCitrine	10nM	99.8426	-12.79
+HTB2prom-mCitrine	mCitrine	10nM	97.6904	-12.78
+HTB2prom-mCitrine	mCitrine	30nM	121.445	-12.64
+HTB2prom-mCitrine	mCitrine	30nM	120.926	-12.87
+HTB2prom-mCitrine	mCitrine	30nM	120.046	-13.17
+HTB2prom-mCitrine	mCitrine	0nM	36.6716	-11.36
+HTB2prom-mCitrine	mCitrine	0nM	33.6802	-11.16
+HTB2prom-mCitrine	mCitrine	0nM	43.5615	-11.41
+HTB2prom-mCitrine	mCitrine	10nM	112.613	-12.86
+HTB2prom-mCitrine	mCitrine	10nM	109.172	-12.59
+HTB2prom-mCitrine	mCitrine	10nM	106.329	-12.14
+HTB2prom-mCitrine	mCitrine	30nM	124.173	-12.76
+HTB2prom-mCitrine	mCitrine	30nM	124.48	-12.58
+HTB2prom-mCitrine	mCitrine	30nM	123.056	-12.77
+HTB2prom-mCitrine	mCitrine	0nM	35.8169	-11.18
+HTB2prom-mCitrine	mCitrine	0nM	36.3597	-11
+HTB2prom-mCitrine	mCitrine	0nM	39.8067	-11.57
+HTB2prom-mCitrine	mCitrine	10nM	90.0353	-13.11
+HTB2prom-mCitrine	mCitrine	10nM	82.5497	-13.14
+HTB2prom-mCitrine	mCitrine	10nM	85.846	-12.98
+HTB2prom-mCitrine	mCitrine	30nM	111.854	-12.92
+HTB2prom-mCitrine	mCitrine	30nM	107.11	-12.8
+HTB2prom-mCitrine	mCitrine	30nM	106.003	-12.52
+HTB1prom-mCitrine	ACT1	0nM	38.7088	-7.75
+HTB1prom-mCitrine	ACT1	0nM	31.9712	-7.92
+HTB1prom-mCitrine	ACT1	0nM	33.7943	-7.94
+HTB1prom-mCitrine	ACT1	30nM	112.882	-8.56
+HTB1prom-mCitrine	ACT1	30nM	113.017	-8.56
+HTB1prom-mCitrine	ACT1	30nM	113.67	-8.43
+HTB1prom-mCitrine	ACT1	0nM	32.0327	-9.05
+HTB1prom-mCitrine	ACT1	0nM	34.9241	-8.14
+HTB1prom-mCitrine	ACT1	0nM	38.9661	-8.01
+HTB1prom-mCitrine	ACT1	30nM	121.48	-9.17
+HTB1prom-mCitrine	ACT1	30nM	127.181	-9.09
+HTB1prom-mCitrine	ACT1	30nM	122.133	-9.03
+HTB1prom-mCitrine	ACT1	0nM	33.5069	-8.15
+HTB1prom-mCitrine	ACT1	0nM	33.01	-7.91
+HTB1prom-mCitrine	ACT1	0nM	30.128	-8.11
+HTB1prom-mCitrine	ACT1	30nM	109.923	-8.7
+HTB1prom-mCitrine	ACT1	30nM	109.739	-8.37
+HTB1prom-mCitrine	ACT1	30nM	113.19	-8.96
+HTB1prom-mCitrine	HTB1	0nM	31.9712	-13.43
+HTB1prom-mCitrine	HTB1	0nM	33.7943	-13.36
+HTB1prom-mCitrine	HTB1	30nM	112.882	-16.51
+HTB1prom-mCitrine	HTB1	30nM	113.017	-16.63
+HTB1prom-mCitrine	HTB1	30nM	113.67	-16.55
+HTB1prom-mCitrine	HTB1	0nM	32.0327	-13.25
+HTB1prom-mCitrine	HTB1	0nM	34.9241	-13.81
+HTB1prom-mCitrine	HTB1	0nM	38.9661	-14.37
+HTB1prom-mCitrine	HTB1	30nM	121.48	-15.99
+HTB1prom-mCitrine	HTB1	30nM	127.181	-15.59
+HTB1prom-mCitrine	HTB1	30nM	122.133	-15.95
+HTB1prom-mCitrine	HTB1	0nM	33.5069	-12.81
+HTB1prom-mCitrine	HTB1	0nM	33.01	-12.89
+HTB1prom-mCitrine	HTB1	0nM	30.128	-12.81
+HTB1prom-mCitrine	HTB1	30nM	109.923	-15.99
+HTB1prom-mCitrine	HTB1	30nM	109.739	-15.2
+HTB1prom-mCitrine	HTB1	30nM	113.19	-15.2
+HTB1prom-mCitrine	mCitrine	0nM	38.7088	-10.63
+HTB1prom-mCitrine	mCitrine	0nM	31.9712	-10.7
+HTB1prom-mCitrine	mCitrine	0nM	33.7943	-10.8
+HTB1prom-mCitrine	mCitrine	30nM	112.882	-12.91
+HTB1prom-mCitrine	mCitrine	30nM	113.017	-13.02
+HTB1prom-mCitrine	mCitrine	30nM	113.67	-12.79
+HTB1prom-mCitrine	mCitrine	0nM	32.0327	-8.86
+HTB1prom-mCitrine	mCitrine	0nM	34.9241	-10.2
+HTB1prom-mCitrine	mCitrine	0nM	38.9661	-10.07
+HTB1prom-mCitrine	mCitrine	30nM	121.48	-12.09
+HTB1prom-mCitrine	mCitrine	30nM	127.181	-11.34
+HTB1prom-mCitrine	mCitrine	30nM	122.133	-11.81
+HTB1prom-mCitrine	mCitrine	0nM	33.5069	-10.65
+HTB1prom-mCitrine	mCitrine	0nM	33.01	-9.97
+HTB1prom-mCitrine	mCitrine	0nM	30.128	-10.15
+HTB1prom-mCitrine	mCitrine	30nM	109.923	-12.35
+HTB1prom-mCitrine	mCitrine	30nM	109.739	-11.63
+HTB1prom-mCitrine	mCitrine	30nM	113.19	-12.05
VDP
Strain	Gene	VDP	SE
ACT1prom-mCitrine	ACT1	-0.0989532	0.0933431
ACT1prom-mCitrine	mCitrine	-0.297207	0.110012
HTB1prom-mCitrine	ACT1	-0.366182	0.0909878
HTB1prom-mCitrine	HTB1	-1.46971	0.135998
HTB1prom-mCitrine	mCitrine	-1.11161	0.162252
HTB2prom-mCitrine	ACT1	-0.165606	0.0748315
HTB2prom-mCitrine	HTB2	-1.0496	0.0899191
HTB2prom-mCitrine	mCitrine	-0.869947	0.0821731
HHF1prom-mCitrine	ACT1	0.179333	0.0824727
HHF1prom-mCitrine	HHF1	-0.834495	0.105086
HHF1prom-mCitrine	mCitrine	-0.996517	0.179612

## Sheet: Fig4a
Fig. 4a
source data
diploids, +HTB1 promoter-mCitrine	single traces
Time relative to bud emergence [min]	mCitrine amount [a.u.]
-165	NaN	NaN	NaN	NaN	NaN	NaN	NaN	NaN	NaN	NaN	NaN	NaN	NaN	10849.4	NaN	NaN	NaN	NaN	NaN	NaN	NaN	NaN	NaN	NaN	NaN	NaN	NaN	NaN	NaN	NaN	NaN	NaN	NaN	NaN	NaN	NaN	NaN	NaN	NaN	NaN	NaN	NaN	NaN	NaN	NaN	NaN	NaN	NaN	NaN
-162	NaN	NaN	NaN	NaN	NaN	NaN	NaN	NaN	NaN	NaN	NaN	NaN	NaN	11205.3	NaN	NaN	NaN	NaN	NaN	NaN	NaN	NaN	NaN	NaN	NaN	NaN	NaN	NaN	NaN	NaN	NaN	NaN	NaN	NaN	NaN	NaN	NaN	NaN	NaN	NaN	NaN	NaN	NaN	NaN	NaN	NaN	NaN	NaN	NaN
-159	NaN	NaN	NaN	NaN	NaN	NaN	NaN	NaN	NaN	NaN	NaN	NaN	NaN	10765.1	NaN	NaN	NaN	NaN	NaN	NaN	NaN	NaN	NaN	NaN	NaN	NaN	NaN	NaN	NaN	NaN	NaN	NaN	NaN	NaN	NaN	NaN	NaN	NaN	NaN	NaN	NaN	NaN	NaN	NaN	NaN	NaN	NaN	NaN	NaN
-156	NaN	NaN	NaN	NaN	NaN	NaN	NaN	NaN	NaN	NaN	NaN	NaN	NaN	11014.4	NaN	NaN	NaN	NaN	NaN	NaN	NaN	NaN	NaN	NaN	NaN	NaN	NaN	NaN	NaN	NaN	NaN	NaN	NaN	NaN	NaN	NaN	NaN	NaN	NaN	NaN	NaN	NaN	NaN	NaN	NaN	NaN	NaN	NaN	NaN
-153	NaN	NaN	NaN	NaN	NaN	NaN	NaN	NaN	NaN	NaN	NaN	NaN	NaN	10537.6	NaN	NaN	NaN	NaN	NaN	NaN	NaN	NaN	NaN	NaN	NaN	NaN	NaN	NaN	NaN	NaN	NaN	NaN	NaN	NaN	NaN	NaN	NaN	NaN	NaN	NaN	NaN	NaN	NaN	NaN	NaN	NaN	NaN	NaN	NaN
-150	NaN	NaN	NaN	NaN	NaN	NaN	NaN	NaN	NaN	NaN	NaN	NaN	NaN	10766.2	NaN	NaN	NaN	NaN	NaN	NaN	NaN	NaN	NaN	NaN	NaN	NaN	NaN	NaN	NaN	NaN	NaN	NaN	NaN	NaN	NaN	NaN	NaN	NaN	NaN	NaN	NaN	NaN	NaN	NaN	NaN	NaN	NaN	NaN	NaN
-147	NaN	NaN	NaN	NaN	NaN	NaN	NaN	NaN	NaN	NaN	NaN	NaN	NaN	10334.8	NaN	NaN	NaN	NaN	NaN	NaN	NaN	NaN	NaN	NaN	NaN	NaN	NaN	NaN	NaN	NaN	NaN	NaN	NaN	NaN	NaN	NaN	NaN	NaN	NaN	NaN	NaN	NaN	NaN	NaN	NaN	NaN	NaN	NaN	NaN
-144	NaN	NaN	NaN	NaN	NaN	NaN	NaN	NaN	NaN	NaN	NaN	NaN	NaN	10450.1	NaN	NaN	NaN	NaN	NaN	NaN	NaN	NaN	NaN	NaN	NaN	NaN	NaN	NaN	NaN	NaN	NaN	NaN	NaN	NaN	NaN	NaN	NaN	NaN	NaN	NaN	NaN	NaN	NaN	NaN	NaN	NaN	NaN	NaN	NaN
-141	NaN	NaN	NaN	NaN	NaN	NaN	NaN	NaN	NaN	NaN	NaN	NaN	NaN	11131.9	NaN	NaN	NaN	NaN	NaN	NaN	NaN	NaN	NaN	NaN	NaN	NaN	NaN	NaN	NaN	NaN	NaN	NaN	NaN	NaN	NaN	NaN	NaN	NaN	NaN	NaN	NaN	NaN	NaN	NaN	NaN	NaN	NaN	NaN	NaN
-138	NaN	NaN	NaN	NaN	NaN	NaN	NaN	NaN	NaN	NaN	NaN	NaN	NaN	10264.8	NaN	NaN	NaN	NaN	NaN	NaN	NaN	NaN	NaN	NaN	NaN	NaN	NaN	NaN	NaN	NaN	NaN	NaN	NaN	NaN	NaN	NaN	NaN	NaN	NaN	NaN	NaN	NaN	NaN	NaN	NaN	NaN	NaN	NaN	NaN
-135	NaN	NaN	NaN	NaN	NaN	NaN	NaN	NaN	NaN	NaN	NaN	NaN	NaN	11463.4	NaN	NaN	NaN	NaN	NaN	NaN	NaN	NaN	NaN	NaN	NaN	NaN	NaN	NaN	NaN	NaN	NaN	NaN	NaN	NaN	NaN	NaN	NaN	NaN	NaN	NaN	NaN	NaN	NaN	NaN	NaN	NaN	NaN	NaN	NaN
-132	NaN	NaN	NaN	NaN	NaN	NaN	NaN	NaN	NaN	NaN	NaN	NaN	NaN	10732	NaN	NaN	NaN	NaN	NaN	NaN	NaN	NaN	NaN	NaN	NaN	NaN	NaN	NaN	NaN	NaN	NaN	NaN	NaN	NaN	NaN	NaN	NaN	NaN	NaN	NaN	NaN	NaN	NaN	NaN	NaN	NaN	NaN	NaN	NaN
-129	NaN	NaN	NaN	NaN	NaN	NaN	NaN	NaN	NaN	NaN	NaN	NaN	NaN	11305.6	NaN	NaN	NaN	NaN	NaN	NaN	NaN	NaN	NaN	NaN	NaN	NaN	NaN	NaN	NaN	NaN	NaN	NaN	NaN	NaN	NaN	NaN	NaN	NaN	NaN	NaN	NaN	NaN	NaN	NaN	NaN	NaN	NaN	NaN	NaN
-126	NaN	NaN	NaN	NaN	NaN	NaN	NaN	NaN	NaN	NaN	NaN	NaN	NaN	11755.3	NaN	NaN	NaN	NaN	NaN	NaN	NaN	NaN	NaN	NaN	NaN	NaN	NaN	NaN	NaN	NaN	NaN	NaN	NaN	NaN	NaN	NaN	NaN	NaN	NaN	NaN	NaN	NaN	NaN	NaN	NaN	NaN	NaN	NaN	NaN
-123	NaN	NaN	NaN	NaN	NaN	NaN	NaN	NaN	NaN	NaN	NaN	NaN	NaN	11885.7	NaN	NaN	NaN	NaN	NaN	NaN	NaN	NaN	NaN	NaN	NaN	NaN	NaN	NaN	NaN	NaN	NaN	NaN	NaN	NaN	NaN	NaN	NaN	NaN	NaN	NaN	NaN	NaN	NaN	NaN	NaN	NaN	NaN	NaN	NaN
-120	NaN	NaN	NaN	NaN	NaN	NaN	NaN	NaN	NaN	NaN	NaN	NaN	NaN	11881.6	NaN	NaN	NaN	NaN	NaN	NaN	NaN	NaN	NaN	NaN	NaN	NaN	NaN	NaN	NaN	NaN	NaN	NaN	NaN	NaN	NaN	NaN	NaN	NaN	NaN	NaN	NaN	NaN	NaN	NaN	NaN	NaN	NaN	NaN	NaN
-117	NaN	NaN	NaN	NaN	NaN	NaN	NaN	NaN	NaN	NaN	NaN	NaN	NaN	11017.7	NaN	NaN	NaN	NaN	NaN	NaN	NaN	NaN	NaN	NaN	NaN	NaN	NaN	NaN	NaN	NaN	NaN	NaN	NaN	NaN	NaN	NaN	NaN	NaN	NaN	NaN	NaN	NaN	NaN	NaN	NaN	NaN	NaN	NaN	NaN
-114	NaN	NaN	NaN	NaN	NaN	NaN	NaN	NaN	NaN	NaN	NaN	NaN	NaN	10758.3	NaN	NaN	NaN	NaN	NaN	NaN	NaN	NaN	NaN	NaN	NaN	NaN	NaN	NaN	NaN	NaN	NaN	NaN	NaN	NaN	NaN	NaN	NaN	NaN	NaN	NaN	NaN	NaN	NaN	NaN	NaN	NaN	NaN	NaN	NaN
-111	NaN	NaN	NaN	NaN	NaN	NaN	NaN	NaN	NaN	NaN	NaN	NaN	NaN	11050.2	NaN	NaN	NaN	NaN	NaN	NaN	NaN	NaN	NaN	NaN	NaN	NaN	NaN	NaN	NaN	NaN	NaN	NaN	NaN	NaN	NaN	NaN	NaN	NaN	NaN	NaN	NaN	NaN	NaN	NaN	NaN	NaN	NaN	NaN	NaN
-108	NaN	NaN	NaN	NaN	NaN	NaN	NaN	NaN	NaN	NaN	NaN	NaN	NaN	10371.2	NaN	NaN	10513	NaN	NaN	NaN	NaN	NaN	NaN	NaN	NaN	NaN	NaN	NaN	NaN	NaN	NaN	NaN	NaN	NaN	NaN	NaN	NaN	NaN	NaN	NaN	NaN	NaN	NaN	NaN	NaN	NaN	NaN	NaN	NaN
-105	NaN	NaN	NaN	NaN	NaN	NaN	NaN	NaN	NaN	NaN	NaN	NaN	NaN	10993.7	NaN	NaN	10081.8	NaN	NaN	NaN	NaN	NaN	NaN	NaN	NaN	NaN	NaN	NaN	NaN	NaN	NaN	NaN	NaN	NaN	NaN	NaN	NaN	NaN	NaN	NaN	NaN	NaN	NaN	NaN	NaN	NaN	NaN	NaN	NaN
-102	NaN	NaN	NaN	NaN	NaN	NaN	NaN	NaN	NaN	NaN	NaN	NaN	NaN	10652.9	NaN	NaN	9333.65	NaN	NaN	NaN	NaN	NaN	NaN	NaN	NaN	NaN	NaN	NaN	NaN	NaN	NaN	NaN	NaN	NaN	NaN	NaN	NaN	NaN	NaN	NaN	NaN	NaN	NaN	NaN	NaN	NaN	NaN	NaN	NaN
-99	NaN	NaN	NaN	NaN	NaN	NaN	NaN	NaN	NaN	NaN	NaN	NaN	NaN	10819.9	NaN	NaN	10538.3	NaN	NaN	NaN	NaN	NaN	NaN	NaN	NaN	NaN	NaN	NaN	NaN	NaN	NaN	NaN	NaN	NaN	NaN	NaN	NaN	NaN	NaN	NaN	NaN	NaN	NaN	NaN	NaN	NaN	NaN	NaN	NaN
-96	NaN	NaN	NaN	NaN	NaN	NaN	NaN	NaN	NaN	NaN	NaN	NaN	NaN	10352.9	NaN	NaN	10052.5	NaN	NaN	NaN	NaN	NaN	NaN	NaN	NaN	NaN	NaN	NaN	NaN	NaN	NaN	NaN	NaN	NaN	NaN	NaN	15518.6	NaN	NaN	NaN	NaN	NaN	NaN	NaN	NaN	NaN	NaN	NaN	NaN
-93	NaN	NaN	NaN	NaN	NaN	NaN	NaN	NaN	NaN	NaN	NaN	NaN	NaN	9954.26	NaN	NaN	10493.9	NaN	NaN	NaN	NaN	NaN	NaN	NaN	NaN	NaN	NaN	NaN	NaN	NaN	NaN	NaN	NaN	NaN	NaN	NaN	15107.9	NaN	NaN	NaN	NaN	NaN	NaN	NaN	NaN	NaN	NaN	NaN	NaN
-90	NaN	NaN	NaN	11674.4	NaN	10659.1	NaN	NaN	NaN	NaN	NaN	NaN	NaN	10148.6	NaN	NaN	11222.8	NaN	NaN	12894.9	NaN	NaN	NaN	NaN	NaN	NaN	NaN	NaN	NaN	NaN	NaN	NaN	NaN	NaN	NaN	NaN	14981.2	NaN	NaN	NaN	NaN	NaN	NaN	NaN	NaN	NaN	NaN	NaN	NaN
-87	NaN	NaN	NaN	10034	NaN	9693.19	NaN	8393.75	NaN	NaN	NaN	10270.4	NaN	10632.8	NaN	NaN	10414.2	NaN	NaN	13460.2	NaN	NaN	NaN	NaN	NaN	NaN	NaN	NaN	NaN	NaN	NaN	NaN	NaN	NaN	NaN	NaN	14978	NaN	NaN	NaN	NaN	NaN	NaN	NaN	NaN	NaN	NaN	NaN	NaN
-84	NaN	NaN	NaN	11399.6	NaN	8729.97	NaN	8141.81	NaN	NaN	12497.4	9700.95	NaN	10479.8	NaN	NaN	10774.2	NaN	NaN	12616	18167.2	NaN	NaN	NaN	NaN	NaN	NaN	NaN	NaN	NaN	NaN	NaN	NaN	NaN	NaN	NaN	14794.6	NaN	NaN	NaN	NaN	NaN	NaN	8921.28	NaN	NaN	NaN	NaN	NaN
-81	NaN	11969.1	NaN	9975.62	NaN	9570.94	8016.71	8841.75	NaN	NaN	13941.8	9595.49	NaN	10840.2	NaN	NaN	10728	NaN	NaN	13697	18615.7	NaN	NaN	NaN	NaN	NaN	NaN	NaN	NaN	NaN	NaN	NaN	NaN	NaN	NaN	NaN	14492.1	NaN	NaN	NaN	NaN	NaN	NaN	9009.31	NaN	NaN	11209.4	NaN	NaN
-78	NaN	12255.5	NaN	9867.41	NaN	10110	8631.18	7325.75	NaN	NaN	13633.9	9566.16	NaN	10322	NaN	NaN	11113.8	NaN	NaN	14294.1	19015.8	NaN	NaN	NaN	NaN	NaN	NaN	NaN	NaN	NaN	NaN	NaN	NaN	NaN	NaN	NaN	14820.4	NaN	NaN	NaN	NaN	NaN	NaN	8930.44	NaN	NaN	11143.6	NaN	NaN
-75	NaN	11702	10151.1	9337	NaN	9881.78	7744.14	8268.42	NaN	NaN	14423.4	9943.14	NaN	11639.9	NaN	NaN	11041.8	NaN	NaN	13530	19248.9	NaN	NaN	NaN	NaN	NaN	NaN	NaN	NaN	NaN	NaN	NaN	NaN	NaN	NaN	NaN	14860.2	NaN	NaN	NaN	NaN	NaN	NaN	9349.89	NaN	NaN	11231.1	NaN	7897.9
-72	NaN	11462.9	8298.98	11087.2	NaN	10155.3	7720.3	8419.6	NaN	NaN	14300	9645.75	NaN	10329.1	NaN	NaN	10189.4	NaN	NaN	13791.8	19374.4	NaN	NaN	NaN	NaN	NaN	NaN	NaN	NaN	NaN	NaN	10487.3	NaN	NaN	NaN	NaN	14528.5	NaN	NaN	NaN	NaN	NaN	NaN	8994	NaN	NaN	11360.2	NaN	7815.48
-69	NaN	11780.7	8953.6	9874.69	NaN	10834.5	8181.93	7734.11	16019.6	NaN	15129.3	10477.1	NaN	11744.3	NaN	NaN	11278.6	NaN	NaN	14163	19210.8	NaN	NaN	14413.9	16278.1	NaN	NaN	NaN	NaN	NaN	NaN	10435.1	NaN	NaN	NaN	NaN	15230.3	NaN	NaN	NaN	NaN	NaN	11465.8	9099.55	NaN	NaN	12078.3	NaN	7829.69
-66	NaN	10484.8	10759.7	9270.81	NaN	10299.3	7331.39	8274.2	14869.9	NaN	15038.8	9456.65	NaN	9450.8	NaN	NaN	10422.3	NaN	NaN	15148.7	19844.1	NaN	NaN	15185.9	15340.3	NaN	NaN	NaN	13564.2	14383.7	NaN	10409.1	NaN	NaN	NaN	NaN	14829.4	NaN	NaN	NaN	NaN	NaN	11391.8	9470.1	NaN	NaN	11496	NaN	7605.3
-63	NaN	11803.4	10182.7	9991.38	NaN	10081.4	7748.66	8478.63	14476.5	NaN	15088.3	9963.35	NaN	9278.46	NaN	NaN	11580.6	NaN	NaN	12191.3	20266.6	NaN	NaN	13645.8	16351.6	NaN	NaN	NaN	13059.8	14328.7	NaN	10156.8	11189.9	14053.5	NaN	NaN	15383	NaN	NaN	NaN	14216	NaN	11209.8	9924.97	NaN	NaN	11397.9	NaN	7649.64
-60	NaN	11617.6	10080.1	10135.9	NaN	10413	8023.84	8407.48	14210.6	NaN	14249.4	8587.95	NaN	9790.54	NaN	NaN	12010.4	NaN	NaN	14436.1	19567.2	NaN	NaN	14090.9	16069.5	NaN	NaN	NaN	15456.7	14184.5	NaN	10463.1	11127.5	14148.7	NaN	NaN	15969.7	NaN	NaN	NaN	14536.1	NaN	11428.6	9807.13	NaN	NaN	11420.9	NaN	7817.46
-57	NaN	11432	10145.1	8790.91	8118.36	10134	7780.31	9368	13638.4	NaN	14114.3	10404.3	NaN	10979.1	11910.2	NaN	10575.2	14150	NaN	14857.2	18999.7	20947.1	NaN	14557.4	15767.9	NaN	NaN	NaN	14472.7	13680.6	NaN	10238.6	11566.6	14471.4	NaN	9633.15	15839.9	NaN	NaN	NaN	14181.7	NaN	10804.8	9644.15	NaN	NaN	11089.9	NaN	7424.48
-54	14213.8	12027.5	9855.69	9844.86	8793.4	10128	8265.2	7485	15103.8	NaN	14214.8	9436.34	NaN	11125.3	11447.9	NaN	11214.1	13581	17096.6	15180.4	19956.8	21203.9	NaN	14062.1	17601.8	NaN	NaN	NaN	13797.2	14575.2	NaN	9906.91	10801.2	14468.2	NaN	9603.71	14785.8	NaN	NaN	NaN	14297.6	NaN	11129.2	9790.8	NaN	NaN	11552.9	NaN	7736.29
-51	13743.3	11192.8	10455.6	9229.91	8664.28	10522	7629.96	8029.18	14827.6	NaN	15582	10440.3	NaN	9727.32	11726.7	NaN	9966.14	14357.5	17339.7	15428.1	20384.7	19776.3	NaN	14044.6	17721.8	NaN	NaN	NaN	14420.2	14993.5	NaN	10240.8	10927.3	14107	NaN	9638.74	12502	NaN	NaN	NaN	14603.6	NaN	11231.6	9635.13	NaN	12078.6	11183.7	12631.3	7539.68
-48	14368.5	12356.4	10267.9	9249.45	8606.29	10110	7865.28	8019.56	15108.8	NaN	15203.3	9748.66	NaN	10172.7	10506.4	NaN	10001.2	14863.6	17807.9	13945.7	21633.1	21248.7	NaN	14692.2	16124.4	NaN	NaN	NaN	14441.1	14089.6	NaN	9649.4	10850.9	14258.1	NaN	9537.59	12532.4	NaN	13653.5	NaN	14119.2	NaN	11468.7	9702.64	NaN	12828	11424.7	12256.5	6781.06
-45	13921.8	11674.3	11174.1	9102.7	8557.3	10922.6	8813.61	9126.02	14372	NaN	15580.3	11067.4	12232.8	9984.83	12036.6	NaN	12012.5	14051	16970.2	14719.3	21507.5	21230.2	17781	14167.2	15935.7	NaN	9603.54	NaN	15385	14528.1	NaN	10095.3	10844.1	14067.6	NaN	9417.05	12616.7	NaN	13382.7	NaN	14614.1	NaN	11301.6	9742.62	NaN	12818.7	10730	12236.1	7197.07
-42	13067	11639.3	9559.67	9947.91	9084.95	9571.97	8570.7	7522.28	14107.1	NaN	14440.3	10312.7	12863.7	9595.83	12355.9	17091.7	11436.7	15391.4	17508.1	15190.5	20190	20228.5	16127.3	15213.1	16630.6	NaN	9831.53	NaN	14737.5	13650.7	NaN	9971.47	11208.2	14149.2	NaN	9489.31	12798.7	NaN	13551.5	NaN	14220.4	NaN	11284.6	9733.19	NaN	12813.3	10965.2	12404.5	7303.92
-39	13361.5	11135.2	9887.66	9887.48	8830.92	10482.8	9309.54	7825.26	14755.8	9635.98	15672.7	9971.51	13896	9103.54	11733.6	18463	11677.2	14696.3	18151.7	14284.4	20502.6	21319	18074.8	12249	16526.8	NaN	11959.7	NaN	13259	14222.1	NaN	11120.2	11201.3	14145.7	16122.1	9656.05	12687.7	NaN	13737.2	17010.2	13376.4	24073.5	11019.1	10032.9	NaN	12861.1	11446.3	12953.6	7288.37
-36	14399.5	11886.1	10898.8	9092.52	7745.33	9800.26	8121.84	6990.23	14342.7	9000.53	14032.3	9378.45	12833.4	9158.65	11017.6	19381.7	11370.9	13913.1	18106.4	13235.2	18980.4	22300	17677.2	13063.6	17209.3	NaN	10094.3	NaN	15695.4	14595.3	NaN	10109.7	10990.4	14106.4	15829	9990.45	13384.3	15332.8	13724.4	17275.3	14132.7	24054.6	11319.9	9860.56	NaN	13346.4	10979.3	12782.4	7407.63
-33	13501	12843	11490.9	9114.51	8460.65	9278.7	7999.72	8416.49	16001.9	10036.8	15344.7	10699.7	13055.9	10197.1	12664.2	16598.6	11245.9	13847.6	17986.4	15457.3	20188.4	20410	17335.5	14590.4	17928.4	NaN	10566.8	16556.2	14590.1	13847.1	NaN	10483.4	10824.8	14257.5	16102.2	9674.05	13133.7	14735.1	14215	17647.9	14117.3	23835.5	11143.8	9371.38	NaN	13059.7	10845.4	12685.5	7942.87
-30	13127.8	10521	10823.2	8709.03	8822.19	8423.51	7612.83	8055.28	15625.1	10520.4	14189.3	9490.65	13275.2	10549.1	12388.6	18144.1	12030.3	14554.3	19169.8	14774.2	19258.9	20800.9	17655.3	14440.2	16299.7	NaN	10377.3	16368	15286.6	14206.1	NaN	10501.6	11017.2	13788.2	15949.6	9525.38	12610.4	15137.4	13415.8	17809.9	14472.2	23868.2	11338.2	9719.76	NaN	12808.3	10614.5	12444.8	7575.15
-27	14005.6	11411.3	10163.7	9369.12	8026.55	9459.21	9022.55	8237.14	14886.6	9579.66	14917.3	10865.2	13522.8	10470	12511.1	18421.9	11764.5	14226.8	18426.5	14351.4	18662.4	21393.3	16476.3	15241.2	17535.6	19324.7	9184.52	17181.1	14221.3	14668.7	NaN	10920.1	10793.8	14606.6	16044.7	9461.04	13423.7	14972.7	14166	17909.9	14508.2	24201.8	10887	9930.86	NaN	12916.8	10490.6	12887.6	7833.55
-24	13660	11083.8	10689.1	8888.87	8692.99	10495.5	7380.67	8516.3	13628.8	10937.1	16134.3	10092.8	13128.7	11389.9	11942.5	18967.6	11782.3	14037.1	17447.5	14722.3	18936.6	22206.8	16817.9	14631.2	16764.9	19077.9	10896.6	16448.8	14588.2	14870.5	NaN	11580.2	11252.8	14095.8	15980.8	9365.05	13481.3	14904.4	13247.2	17509.5	14193	24519.7	10866.5	10262.8	21184.1	12627	10956.4	12544.1	7373.47
-21	14723.7	11621.9	10575.4	8632.34	8781.05	10548	8267.32	6151.39	14630.8	9823.33	13880.1	10610.1	13082.3	9866.31	11557.1	17449.3	10758.9	15108.9	18840.4	14840.4	19907.1	21218.3	16344.6	14813.4	17653.6	17833.4	10857	16354.4	15602.2	14148.8	17559.3	11562	10638	14263.4	15918.4	9265.6	13908.6	15006.8	13425.6	18012.2	14543.3	24468.4	10838.1	10668.6	20965.2	12360	11388	12448	6924.6
-18	13653.1	11013.9	10408.6	8956.95	7803.09	9589.78	7992.19	8069.25	14534.7	11371	15034.3	11098.1	12603.9	10754.1	11914.4	18078	11099.1	13761.3	17417.1	14061.8	18363	20272.6	17360.6	13950.4	16366.3	19041.9	10122.5	17939.7	15282.9	14268.6	17508.2	10218.5	11446.8	13752.4	16060.3	10126.2	13329.1	14790.9	13234.2	17366.9	14389	24582.3	11047.8	10089.3	21296.5	13031.9	11347.1	12443.3	7260.02
-15	12211.2	12763	11428	9998.96	9318.47	8791.88	8478.32	7863.77	14527.6	10250.5	13907.3	10167	13126.2	10322	11064.9	16829.6	12693.6	14900.7	17111	14990.5	18710.4	21875.2	17970.7	16390.7	18002.5	18748.7	10155.5	17213.2	15038.4	14775.1	16960.7	11049.8	11855.2	13867.2	15893	9433.8	13312.2	15328.1	13407.7	17728.2	14059.7	24616.7	11223.1	10583.8	21812.1	12707.6	10480.5	11971.9	7838.42
-12	15040.7	11080.8	10910.1	8988.97	9248.9	9540.81	8117.82	7805.01	13210.4	10780.5	15811.8	11180.1	13880.3	11282.7	11844.9	17538.8	11217.7	14260.5	16589.9	16639.8	19433.5	20263.7	18289.3	13105.4	18063.2	20445.7	11011.1	16684.8	14623.7	15032.1	17017.7	10737.7	11325.7	14199.7	16208.7	9758.13	13674.5	15172.2	13391.9	17090.6	14797.4	24547.8	12080.6	10248.1	21917.1	12922.3	11085.2	12038.4	7537.44
-9	14493.3	11549.6	10109	9165.99	8817	10039	7255.23	7530.54	13921.5	9921.12	15004.3	11557.6	13753.1	9135.46	11311.8	17816.6	11347.7	13296.1	18997	14802.6	20588.9	21172.9	17083.5	15472.1	17096.1	18237.5	11676.9	17702.2	14651.2	14738.6	17316.6	10942.9	11406.7	13976.8	16250.6	9735.38	13837.2	15051.2	13381.6	18164.7	14291.6	24654.7	12062.3	10108.4	21143.3	12152.2	10775.6	12497.2	7161.76
-6	14342.6	10988.5	8892.95	9295.21	8134.16	10843.6	8382.02	8261.09	13115.3	10434.2	15350	12019.4	14759.5	10716.5	12413.5	17404.3	12375.8	14025.3	18083.2	14685.7	19297	20367.9	15510.9	14289.3	16863.8	17652	10532.7	16749.9	13482.5	15207.2	16817.8	10863	12081.1	13850.2	15769.6	9720.4	14192.3	15151.7	13117.8	17765.2	14574.1	24958.7	11759.9	10245.5	21264.8	12066.9	11617.1	12097.5	7620.88
-3	15295.8	11101.5	10440.2	8564.44	9062.6	11201.5	9059.71	8140.62	14066.1	10359.9	15760.9	9659.77	14506.8	9308.55	13059.4	18276.6	11472	15021.5	17888.3	15232.7	18429.9	21953.7	17958.5	14851.6	17369.3	17753.1	10471.6	17503.4	14870.8	15271.4	17866.6	11259.1	11600.3	14388.2	15704.2	9348.48	13904.3	15420.8	13418.4	17937.2	14266.3	24174.6	11253.9	10730.9	22272.2	12999	11127.3	12577.7	7310.96
0	15241.5	11843.3	10802.5	8538.35	8942.84	9581.28	9652.18	8125.93	13145.2	8918.2	15139	10379	12875.4	10079.4	11470.2	18328.3	10630.7	14327.7	18433.6	15441	18792.3	19975.3	17939.1	15770.3	17853.9	17897.1	10286.3	17147.6	14768.9	15040.8	17174.7	11522.8	11170.2	14435.5	16087.7	9944.69	14358.1	15290.1	13853.3	18169.5	14160.5	24520.7	11875.7	10158	21933	12661.7	11141	11682.9	7351.03
3	15603.5	13751.2	10048.8	9158.29	9170.16	9952.87	8825.71	7397.81	13951.5	10312.2	17214.7	11135.2	13414.6	10449.4	11519.6	17550.4	9725.18	14072.7	18708.3	16013.7	20145.7	21660.5	18311.3	15652.3	18063.7	17864.9	8703.6	17548.5	15386.5	15453.4	18596.2	12524	11858.2	13696.5	15738.6	9452.43	13959	15154.7	13871.8	18046.5	14105.1	24595.5	11822.6	10933	21717.1	12733.3	11536.5	11354.3	7344.48
6	16310.9	11251.6	11581.7	10220.6	8586.46	10521.3	11319.4	8349.31	12648.1	10090	17420	11238.8	13945.5	8589	13511	18496.3	11675.7	14893.6	19672.4	16768.1	20857	21469.5	16934.4	15321.8	19197.1	19522.9	10886.5	17213.8	14719.7	15442.1	19117	13152.6	11806.5	13857.5	16053.8	10018.8	14847.9	14787.1	13772	17963.8	13941.6	25108.1	12375.5	10552.7	21791.5	11819.8	11618.8	12238.6	7545.24
9	14766	12069	11477.3	9489.63	8979.36	10909.1	10649.1	8317.85	13677.8	11339.3	18555	11031.2	14223.8	9396.18	12107.7	17706	11708.1	16757.2	19855	17179.4	19986.3	20930.9	16943.1	14466	18428.5	20034.8	11794.8	16794.2	15035.7	14828	20764.3	13041.8	12439.9	13720.4	16290.2	9938.35	14587.7	16060	13166.2	18169	14420.8	25341.8	12779	11099.9	21555.6	11735.5	12013.5	11625.2	7899.06
12	15574.4	12857.9	10582.6	8821.97	10050	9555.53	11938.5	8665.87	14849.4	11195.2	18198.8	11485.3	14886	9609.99	13113.4	17420	11472.5	16291.7	18186	17629.9	18805	20032.5	17517.9	14983.6	19959.2	17189.3	11317.4	17155.7	14272.6	15926.8	21388	13643.3	12808.6	14214.2	16835.8	10143.4	15494	16211.9	14090.5	18321.5	15107.8	24870	13810.2	10897.5	22153.3	12744.3	11760.7	11808.3	7570.33
15	14837.3	14135.7	10694.5	9108.25	9336.07	10819.2	14190.5	8857.11	13798.3	11192.3	13350.1	10632.5	14433.7	9514.18	14889.3	17261	11488.6	15747	18559.7	17858	20055.2	21255.4	17815.2	14462	19492.5	17445.1	12387.7	19168.5	16124.2	16532	22882.1	15059.6	13135.3	14036.1	17125.3	11107.4	16551.6	15455.7	14059	18381.3	15608.4	25420.5	13897.1	11050.9	21798.8	12626.4	12203.3	11475.6	7511.59
18	16759.7	14651.9	12934.4	10242.9	10425.2	10493.6	15878.9	9000.51	14433.3	10971.8	19055.7	11711.9	15917.8	10572.5	14877	17524.8	11716	15288.6	19594.4	18112.8	20873.1	21854.4	17416.7	15275.6	20585.3	18749.4	12851.9	18615.8	15849	15803.2	23375.2	16844.6	13525	14733.6	17926.6	12280.1	17032.9	15628	14301.9	18410.6	15736	25428.7	14761	11453	22383.8	13386.5	13204	12119.1	8623.42
21	15415.2	15402	13019.5	9522.94	9400.74	11455.1	16675.3	9057.49	14450.3	11682.8	19747.6	13525.6	16667.5	11675.6	16366.3	17516.7	11046.2	16250.5	18337.8	18907.9	21264.9	22438.7	18326.7	15475.8	20700.4	20350.7	13191.8	16299.9	16143.3	16438	24911.8	17850.3	13937.4	14835.7	18310.1	11981.7	18412.9	15666.9	15866.8	19165.2	16479	27163.8	15775	12411.8	22848.2	14389	12949.2	12134.5	8990.25
24	15714.3	17206	13425.6	10107.8	11415.3	12359.7	17365.2	9202.04	14216.6	11042.7	20292.9	11489	15031.8	10475	16234.6	18888.6	11586.6	17721.9	19078.6	21335.6	23784.2	23249.7	18249.5	16897.6	22248.8	21195.2	14536.4	20200.8	17255.1	17006.5	26026.3	19690.8	14296.2	15762.8	19484.4	13239.2	19756.4	16376	16476.5	19807.9	17422.8	26782.6	16023.9	13626.1	24248.1	14789.9	14068.1	12574.5	8759.65
27	18549.3	15283.7	12673.3	10610.6	10975.6	14301	19301.7	9801.24	17297.2	11665.7	22325.5	13707	17588.9	11872.9	17887.2	17748.1	11849.4	19717.9	20914.4	24520.1	24429.1	21662.5	20522.1	17821.2	24318.4	21323.8	14644.3	21123.6	19246.2	15526.1	26859.8	21207.4	15031.4	15554.8	20325.2	14429	21134.6	16462.2	17474.7	20711.9	18769.4	27420.2	16974	13958.8	25025.2	15544.3	14993.6	12202.5	9694.09
30	17030.7	18496.1	13759.5	9161.51	12517.8	12703.6	21542.6	11891.7	17092.4	12599.3	22026.7	13929.3	16053	10987.8	20815.4	19043.1	12939.4	19011.4	22325.5	23778.3	26436.1	20767.5	19987.3	18203	25088.7	21982.5	14299.3	21123.1	20425.6	18163.4	28774.6	22321.9	15545.4	16893.1	21395.3	15213.7	22261	17689.3	18497	21784.3	19658	27898.5	17798.4	15153.7	26126.7	16077.2	15260.9	13116.6	10285.8
33	19524.8	18647.9	14164.3	10007.6	14020.4	14189.8	21465.3	10718.9	18569.4	13986.8	22534.6	12208.1	19110.3	13216.8	20444	21572.6	11797.1	20235.8	21603.6	23976.1	26011.2	24669.4	21051.9	17677	26361.1	20714.8	17934.8	22217.3	20790.6	18454.1	27849.7	23678.2	16357.8	17660.5	22941.5	15614.8	23904.9	18632.4	19010.9	22981.6	21952.5	29628	18835.9	15175.5	27339.6	16579.3	16968.8	13843.3	11321.5
36	19762.2	21081.9	15987.2	10971.9	14919.7	14571.9	21712.4	10799.9	17569.2	13648.2	24716	15293.7	17974.7	13616	23305.8	21492.1	12705.6	20935.9	22253.9	23637.4	25574.2	25471.5	20931.2	19892.6	30170.7	22979.1	18777.5	22888	23768.9	18499.1	29094	24770.6	16875	17909	23222	15850.7	25375.3	18738.7	19620.5	22847.8	22313.7	30974.4	20225.4	15727.6	27434.4	17333.9	17483.8	13648.5	12771.3
39	22328.9	18019	16944.6	11906.1	14389.7	15669.8	23285	13255.2	19365	15812.3	23743.5	15700.8	18798.6	12800.9	24388.4	21631.7	13123.8	23368.8	22504.5	27686	27680.3	25746.4	22179.8	18797.7	27563.8	22398.6	19134.9	23654.7	24089.4	22635.4	30134	25886	16997.1	18935	24088.7	17062	26566.9	19187.8	20520.8	23792.9	24233.5	31652.1	20783.9	16450.1	28391.7	18203	18899.3	15608.5	14249.9
42	23625	19475.8	18570.9	11619.9	16690.2	16861.5	23047.1	13467.7	20722.3	15338.8	24271.1	16238.4	22564.4	14140	26231.8	22268.7	15211	26277.6	24672	27378.9	29261.6	27006.3	23226.9	20337.4	31264.4	22496.7	18960	25037	26673.2	23459.2	31004.1	26506.8	17188.4	19519.3	26227.3	17797.5	27218.8	21318.9	22408	24794.4	26594.9	32652	21706.9	16981.9	30452.2	19653.1	21010	16563.8	15431.3
45	23860	19898.5	19876.8	11635.1	17542.1	16117.7	24713.5	14818.3	21898.6	16758.2	24315.3	17972.1	21840.8	16123.3	26549.8	23667.1	15179.8	27275.3	23698	28522.3	30042.1	27596	23621.4	20862.8	32733.8	26288.3	19842.9	27511.4	26753.4	24646.9	32253.4	27257.8	17842.1	20251.8	26187.5	18112.2	27695.7	22171.5	23282.3	25762.6	24875	33292.2	22191.4	17832.3	30384.9	20162.9	22004	18728.4	16023.7
48	23329.8	20685.8	20328.5	13843.9	17911	16122.7	25974.4	14278.4	21788.9	15776.8	23828.7	18459.7	23494.4	16205.1	26552	21699.4	14788	26497.4	25441.4	30800	29123.4	26470.1	25199.3	23462.4	32789.4	24945.6	21143.6	29494.8	28032.2	24788.6	31855.4	28467.2	18607.2	19928.9	27294.7	18961	28657	22962.5	24859.8	26365.2	24998.8	35022.1	22448.5	18922.3	30581.3	20788.6	22235.6	19529	17645.6
51	27426.6	25094.1	20804.4	14737.5	19848.8	17578.2	25277.3	16675.5	25276.8	19701.5	24844.7	18827.7	23502.3	16704.6	28482.1	21308.8	17696.7	29232.8	25686	31317.9	29707.8	27240.6	27879.5	23978.1	34132.8	26847.6	22648.7	29781.5	28341.6	26788.5	32972.4	29382	19213.1	20786.6	28658.1	19925.9	30215	24553.1	25469.6	27677.7	26424.8	35462.7	23204.8	19937.9	31393.5	21614.7	23300.9	20754.9	17839.1
54	28233.1	22027	20837.7	15311.2	17794	18193.8	24896.2	16759.1	25975.2	19736.1	24525.3	21131.1	23271.9	17877.7	27922.8	26892.2	17380.3	28783.6	24896.3	32265.3	31272.4	29567.2	29043.6	23598	36343.1	26486	23799.8	33850	29045.6	27416	32048.9	30035.7	18790.1	20668	29515.4	20040.5	30604.5	24964.6	26794.1	28544	26578.7	35529.6	23194.4	20311.6	31939	22517.2	25124.8	22517.1	19585
57	29095.3	22750.4	23878.5	14523.7	22750.8	18446	26411.4	16548	26376.6	21595.7	26993.6	21484.3	23458.3	18657.3	30324.1	25190.3	18437	31979.1	25640.6	34080.3	30717.1	29510.4	27093.1	27857.7	36113.6	28183.6	23458.7	35629.3	32245.5	28147.9	32057.8	30340.7	19461.2	21177.4	30521.9	20388.2	31621.6	25521.6	27216.5	29773.2	26672.9	35819.6	23772.3	21730.5	32095.4	23277.5	25240.7	24166.5	20392.5
60	30535.5	22891.6	24988.3	15005.3	21521.3	17509.3	27717.1	15154.1	26063.8	20992	27179.8	20364.9	25044.2	19956.2	29836.1	25846.1	18423.4	34398	29032.1	34729.4	33039.1	31556.2	30142.1	26902.6	36904.8	29572	23964.8	35985.4	28636.4	28131.2	33049.9	29363	19276.4	21407	30141.2	21054.3	31989.9	27015.1	28354	30193	26845.9	37377.1	24960.4	22185.3	32520.7	22995.3	25942.8	23968.4	20685
63	31036.4	23712.6	25749.8	18471.5	23252	19953.3	28298.9	18929.6	28777.3	21122.3	26440.3	22243.8	25985.6	18478.3	31377.8	27042	19211.8	33245.7	27065.5	34902	30606.5	29195.5	29833.6	27713.1	38916.7	32039	24546.1	37574.3	31755.9	28237.3	33736.8	29406	19178	21235.6	30654.1	22255.2	33044.1	27127.6	28142.7	31011.7	26229.5	38275.8	25279.7	23122.5	31292.4	24125	26064.8	24269.8	22226.5
66	31801.5	24587.4	25361.4	18749.9	24689	18979.3	28611.4	18112.7	28089.6	22565.4	27409	22678	25918	18725	31316.1	28031.8	19789.4	35232.8	26634.6	34967	31638.9	32474	31438.3	28729.4	38337.2	30476	23690.5	38247.2	31267.5	29705.6	NaN	30898.2	20138.1	20892	32624.1	22710	32835.6	27934	28987.7	32030.3	27152.7	37751.8	25643.8	23253.7	32229.5	23373.8	26417.3	25505.5	22210.7
69	33820.1	23644.4	26888.4	19941.9	25239	18004.6	27996.8	17488.4	29288.2	23256.9	28520.2	24128.9	26409.8	18065.6	30552	26488.9	18099.7	34058.3	26921.5	33281.2	32603.8	34090	33184	29122.9	38547.8	29380.2	25404.1	38355.4	33921.8	29503.7	NaN	30660.8	20942	22215.1	32312.3	22361.6	33535.3	27988.3	30205.5	32575.8	27945.7	38045.6	26637.7	24453.5	32199.7	23463.6	26523.1	26165.9	23179.9
72	32180.4	25178.3	26294.6	18827.7	25010.3	18894.6	27905.6	17316.5	29327.6	26834.2	27062.4	23820.9	27944	19987.7	31305.6	30222.4	19626.2	35852.4	28745.8	35099.9	32647.5	32452.8	33394.6	28918.2	38488.3	30953.3	25818.2	39819.7	31241.4	30578.3	NaN	29863.9	20505.6	21973.2	33037.6	22936.2	35596.1	28817.8	30265.8	33409.1	27804.8	37579.3	25818.4	26016.9	32144	23421.5	26680.3	26039.8	23108.1
75	33404.5	25355.9	28038.9	19816.2	24582	20242.9	29480.7	16930.2	30151.4	24496.3	28146.9	24045.3	26683.5	19648.9	32192.3	27979.8	19133.8	36340.6	29856.4	37163.6	33437.6	35804.5	33934.8	27865.6	38605.4	32339	24251.5	39690.1	32722.7	30513.3	NaN	31612.8	19534.6	22332.2	33166.4	23284.8	34115.8	29958.4	30860.9	33572.4	28442.3	39482.6	26502	26415.2	32561.6	24135.9	27604.7	26768.5	23465.4
78	33545.5	24873	27913.3	19436.4	25068.2	19413.2	30029.9	18338.5	31609	25438.6	29948.8	25102.8	27594.8	20106.7	31861.3	28246.2	20771.1	37100.5	29186.9	38563.4	31183.3	34863.8	34232.8	30142	40222.9	32883.9	28083	40920.5	33664.6	30671.1	NaN	30500.4	20675.6	22237.8	33368.4	23084.7	34795	29441	30657.4	34601.1	28401	39314.1	26183.6	26129.4	33033.9	23534.3	27228.3	27446.6	23409.5
81	32347.8	24121.6	27865.6	19649.4	25678.7	18614	26792.5	19648.5	30715.4	25125.4	27263.2	24245.9	25635.8	19415.8	31731.5	30205.8	20850.4	37466.7	31730.6	34905.8	31514.2	35000.8	35967.8	28718.2	41263.2	33558.6	26663.6	41434.2	34131	30849.5	NaN	33004.4	20052.5	22043.8	34790	23990	34338.4	30195.9	30659.4	35791.6	28139.9	38845.4	26831.9	26928.8	32928.5	23615.8	27178.9	28569	23092.9
84	37097	23493.7	25252	22324.5	26210.9	18887.1	29117.9	18590.5	30428.1	25040.3	29430.5	23780.3	26953.7	20727.9	31384	29205.9	19957.2	38119.3	31063.4	34979.3	33202.2	34747.3	34521.9	30351.8	39508.7	32519.1	26180.8	40584.8	34432.6	31829.6	NaN	32143.9	20195.5	21747.3	NaN	23654.6	34357.8	30356.8	31702.4	34935.2	29397.9	37904.9	27238.4	26942.5	32965.2	22965.8	28171.2	29005.4	23779.4
87	34813.8	25683.1	28085.5	22773.8	26369.9	21871.6	25474.6	18861.6	29344.1	26300.1	28273.1	24426.7	28333.4	18457.5	NaN	29368.7	21428.9	38712.1	29878.6	36415.7	32060.2	33594.8	36009.2	31588.9	36699.3	NaN	25757.4	42450.2	32308.5	28325	NaN	31178.9	19408.7	22405.1	NaN	24544.4	NaN	30530.3	32333.8	37071.8	29024	NaN	27757.5	28326.7	33170	23790.5	27802	28388.6	25019.5
90	34310	NaN	27324.9	22838.7	27044	19543.8	29634.1	18147.6	28865.6	25583.2	29454.1	23547.9	26739.8	19400.3	NaN	29583.7	20847.9	37086.7	30760.6	34646.2	29804.1	35698.7	34423.3	30849.9	39577.6	NaN	26604.9	42437.2	33332.4	30321.5	NaN	31547	20468.8	NaN	NaN	23843.7	NaN	30900.4	32655.4	35565.2	29132.5	NaN	27098.2	29245.3	33034.2	NaN	28335.3	28066.1	23991.1
93	32893.5	NaN	28101	24218.2	26018.6	19607.5	29760.7	20329	30947.1	26060.6	NaN	26505.6	27935.3	20732.5	NaN	28934.3	21220.3	39098.9	NaN	35679.4	NaN	35039.7	35611.9	31765.3	NaN	NaN	26133.8	42417.5	NaN	NaN	NaN	31408.3	20116.3	NaN	NaN	23341	NaN	31653.5	33776.1	35782.8	28569.4	NaN	28193.4	29779	32893.3	NaN	27368	28122.4	25322.5
96	35597.9	NaN	27110.4	23680.8	NaN	18924.5	NaN	20517.2	29209	NaN	NaN	24850.7	27613.6	19417.6	NaN	30278.8	21313	38701.8	NaN	NaN	NaN	35633	33641	30281.1	NaN	NaN	25919.6	40732.7	NaN	NaN	NaN	30703	NaN	NaN	NaN	NaN	NaN	31502.4	33006.4	35241.2	NaN	NaN	28706.8	30086.1	31926.6	NaN	27482.8	27752.2	25348.3
99	33659.4	NaN	NaN	22927	NaN	NaN	NaN	19043.5	NaN	NaN	NaN	NaN	26880.1	20517.5	NaN	31938.7	21749.1	38242.7	NaN	NaN	NaN	33643.7	37543.5	NaN	NaN	NaN	NaN	NaN	NaN	NaN	NaN	NaN	NaN	NaN	NaN	NaN	NaN	31112.3	33522.2	35896.8	NaN	NaN	27565.2	29360.1	34254.7	NaN	NaN	28096.3	25080
102	NaN	NaN	NaN	24198.6	NaN	NaN	NaN	20914.5	NaN	NaN	NaN	NaN	NaN	18946.5	NaN	NaN	24064.9	38207.6	NaN	NaN	NaN	35016.3	NaN	NaN	NaN	NaN	NaN	NaN	NaN	NaN	NaN	NaN	NaN	NaN	NaN	NaN	NaN	31539.7	33626.1	NaN	NaN	NaN	NaN	28999.9	NaN	NaN	NaN	28389.5	25012.4
105	NaN	NaN	NaN	22210.4	NaN	NaN	NaN	NaN	NaN	NaN	NaN	NaN	NaN	20630.8	NaN	NaN	22913.5	NaN	NaN	NaN	NaN	34694.2	NaN	NaN	NaN	NaN	NaN	NaN	NaN	NaN	NaN	NaN	NaN	NaN	NaN	NaN	NaN	NaN	33263.7	NaN	NaN	NaN	NaN	29862	NaN	NaN	NaN	NaN	NaN
108	NaN	NaN	NaN	24565.8	NaN	NaN	NaN	NaN	NaN	NaN	NaN	NaN	NaN	NaN	NaN	NaN	NaN	NaN	NaN	NaN	NaN	35913.7	NaN	NaN	NaN	NaN	NaN	NaN	NaN	NaN	NaN	NaN	NaN	NaN	NaN	NaN	NaN	NaN	32753.1	NaN	NaN	NaN	NaN	29558.6	NaN	NaN	NaN	NaN	NaN
111	NaN	NaN	NaN	24932.7	NaN	NaN	NaN	NaN	NaN	NaN	NaN	NaN	NaN	NaN	NaN	NaN	NaN	NaN	NaN	NaN	NaN	36530.4	NaN	NaN	NaN	NaN	NaN	NaN	NaN	NaN	NaN	NaN	NaN	NaN	NaN	NaN	NaN	NaN	NaN	NaN	NaN	NaN	NaN	30554.4	NaN	NaN	NaN	NaN	NaN
114	NaN	NaN	NaN	24328.1	NaN	NaN	NaN	NaN	NaN	NaN	NaN	NaN	NaN	NaN	NaN	NaN	NaN	NaN	NaN	NaN	NaN	36292.5	NaN	NaN	NaN	NaN	NaN	NaN	NaN	NaN	NaN	NaN	NaN	NaN	NaN	NaN	NaN	NaN	NaN	NaN	NaN	NaN	NaN	29329.7	NaN	NaN	NaN	NaN	NaN
117	NaN	NaN	NaN	24348	NaN	NaN	NaN	NaN	NaN	NaN	NaN	NaN	NaN	NaN	NaN	NaN	NaN	NaN	NaN	NaN	NaN	36055.5	NaN	NaN	NaN	NaN	NaN	NaN	NaN	NaN	NaN	NaN	NaN	NaN	NaN	NaN	NaN	NaN	NaN	NaN	NaN	NaN	NaN	NaN	NaN	NaN	NaN	NaN	NaN
120	NaN	NaN	NaN	NaN	NaN	NaN	NaN	NaN	NaN	NaN	NaN	NaN	NaN	NaN	NaN	NaN	NaN	NaN	NaN	NaN	NaN	33565.9	NaN	NaN	NaN	NaN	NaN	NaN	NaN	NaN	NaN	NaN	NaN	NaN	NaN	NaN	NaN	NaN	NaN	NaN	NaN	NaN	NaN	NaN	NaN	NaN	NaN	NaN	NaN
123	NaN	NaN	NaN	NaN	NaN	NaN	NaN	NaN	NaN	NaN	NaN	NaN	NaN	NaN	NaN	NaN	NaN	NaN	NaN	NaN	NaN	36313.5	NaN	NaN	NaN	NaN	NaN	NaN	NaN	NaN	NaN	NaN	NaN	NaN	NaN	NaN	NaN	NaN	NaN	NaN	NaN	NaN	NaN	NaN	NaN	NaN	NaN	NaN	NaN
126	NaN	NaN	NaN	NaN	NaN	NaN	NaN	NaN	NaN	NaN	NaN	NaN	NaN	NaN	NaN	NaN	NaN	NaN	NaN	NaN	NaN	NaN	NaN	NaN	NaN	NaN	NaN	NaN	NaN	NaN	NaN	NaN	NaN	NaN	NaN	NaN	NaN	NaN	NaN	NaN	NaN	NaN	NaN	NaN	NaN	NaN	NaN	NaN	NaN
129	NaN	NaN	NaN	NaN	NaN	NaN	NaN	NaN	NaN	NaN	NaN	NaN	NaN	NaN	NaN	NaN	NaN	NaN	NaN	NaN	NaN	NaN	NaN	NaN	NaN	NaN	NaN	NaN	NaN	NaN	NaN	NaN	NaN	NaN	NaN	NaN	NaN	NaN	NaN	NaN	NaN	NaN	NaN	NaN	NaN	NaN	NaN	NaN	NaN
132	NaN	NaN	NaN	NaN	NaN	NaN	NaN	NaN	NaN	NaN	NaN	NaN	NaN	NaN	NaN	NaN	NaN	NaN	NaN	NaN	NaN	NaN	NaN	NaN	NaN	NaN	NaN	NaN	NaN	NaN	NaN	NaN	NaN	NaN	NaN	NaN	NaN	NaN	NaN	NaN	NaN	NaN	NaN	NaN	NaN	NaN	NaN	NaN	NaN
135	NaN	NaN	NaN	NaN	NaN	NaN	NaN	NaN	NaN	NaN	NaN	NaN	NaN	NaN	NaN	NaN	NaN	NaN	NaN	NaN	NaN	NaN	NaN	NaN	NaN	NaN	NaN	NaN	NaN	NaN	NaN	NaN	NaN	NaN	NaN	NaN	NaN	NaN	NaN	NaN	NaN	NaN	NaN	NaN	NaN	NaN	NaN	NaN	NaN
138	NaN	NaN	NaN	NaN	NaN	NaN	NaN	NaN	NaN	NaN	NaN	NaN	NaN	NaN	NaN	NaN	NaN	NaN	NaN	NaN	NaN	NaN	NaN	NaN	NaN	NaN	NaN	NaN	NaN	NaN	NaN	NaN	NaN	NaN	NaN	NaN	NaN	NaN	NaN	NaN	NaN	NaN	NaN	NaN	NaN	NaN	NaN	NaN	NaN
141	NaN	NaN	NaN	NaN	NaN	NaN	NaN	NaN	NaN	NaN	NaN	NaN	NaN	NaN	NaN	NaN	NaN	NaN	NaN	NaN	NaN	NaN	NaN	NaN	NaN	NaN	NaN	NaN	NaN	NaN	NaN	NaN	NaN	NaN	NaN	NaN	NaN	NaN	NaN	NaN	NaN	NaN	NaN	NaN	NaN	NaN	NaN	NaN	NaN
144	NaN	NaN	NaN	NaN	NaN	NaN	NaN	NaN	NaN	NaN	NaN	NaN	NaN	NaN	NaN	NaN	NaN	NaN	NaN	NaN	NaN	NaN	NaN	NaN	NaN	NaN	NaN	NaN	NaN	NaN	NaN	NaN	NaN	NaN	NaN	NaN	NaN	NaN	NaN	NaN	NaN	NaN	NaN	NaN	NaN	NaN	NaN	NaN	NaN
147	NaN	NaN	NaN	NaN	NaN	NaN	NaN	NaN	NaN	NaN	NaN	NaN	NaN	NaN	NaN	NaN	NaN	NaN	NaN	NaN	NaN	NaN	NaN	NaN	NaN	NaN	NaN	NaN	NaN	NaN	NaN	NaN	NaN	NaN	NaN	NaN	NaN	NaN	NaN	NaN	NaN	NaN	NaN	NaN	NaN	NaN	NaN	NaN	NaN
150	NaN	NaN	NaN	NaN	NaN	NaN	NaN	NaN	NaN	NaN	NaN	NaN	NaN	NaN	NaN	NaN	NaN	NaN	NaN	NaN	NaN	NaN	NaN	NaN	NaN	NaN	NaN	NaN	NaN	NaN	NaN	NaN	NaN	NaN	NaN	NaN	NaN	NaN	NaN	NaN	NaN	NaN	NaN	NaN	NaN	NaN	NaN	NaN	NaN
153	NaN	NaN	NaN	NaN	NaN	NaN	NaN	NaN	NaN	NaN	NaN	NaN	NaN	NaN	NaN	NaN	NaN	NaN	NaN	NaN	NaN	NaN	NaN	NaN	NaN	NaN	NaN	NaN	NaN	NaN	NaN	NaN	NaN	NaN	NaN	NaN	NaN	NaN	NaN	NaN	NaN	NaN	NaN	NaN	NaN	NaN	NaN	NaN	NaN
[truncated: 68 more columns]

## Sheet: Fig4b
Fig. 4b
source data
diploids, +HTB2 promoter-mCitrine	single traces																												for mean curve	differences between adjacent elements [time points] of single traces
Time relative to bud emergence [min]	mCitrine amount [a.u.]																												Time relative to bud emergence [min]	mCitrine production [a.u. ] / [3 min]
-138	NaN	NaN	NaN	NaN	NaN	NaN	NaN	NaN	NaN	NaN	NaN	NaN	NaN	NaN	NaN	NaN	NaN	NaN	NaN	NaN	4525.23	NaN	NaN	NaN	NaN	NaN	NaN	NaN	-138	NaN	NaN	NaN	NaN	NaN	NaN	NaN	NaN	NaN	NaN	NaN	NaN	NaN	NaN	NaN	NaN	NaN	NaN	NaN	NaN
-135	NaN	NaN	NaN	NaN	NaN	NaN	NaN	NaN	NaN	NaN	NaN	NaN	NaN	NaN	NaN	NaN	NaN	NaN	NaN	NaN	4837.4	NaN	NaN	NaN	NaN	NaN	NaN	NaN	-135	NaN	NaN	NaN	NaN	NaN	NaN	NaN	NaN	NaN	NaN	NaN	NaN	NaN	NaN	NaN	NaN	NaN	NaN	NaN	NaN
-132	NaN	NaN	NaN	NaN	NaN	NaN	NaN	NaN	NaN	NaN	NaN	NaN	NaN	NaN	NaN	NaN	NaN	NaN	NaN	NaN	4823.3	NaN	NaN	NaN	NaN	NaN	NaN	NaN	-132	NaN	NaN	NaN	NaN	NaN	NaN	NaN	NaN	NaN	NaN	NaN	NaN	NaN	NaN	NaN	NaN	NaN	NaN	NaN	NaN
-129	NaN	NaN	NaN	NaN	NaN	NaN	NaN	NaN	NaN	NaN	NaN	NaN	NaN	NaN	NaN	NaN	NaN	NaN	NaN	NaN	4822.62	NaN	NaN	NaN	NaN	NaN	NaN	NaN	-129	NaN	NaN	NaN	NaN	NaN	NaN	NaN	NaN	NaN	NaN	NaN	NaN	NaN	NaN	NaN	NaN	NaN	NaN	NaN	NaN
-126	NaN	NaN	NaN	NaN	NaN	NaN	NaN	NaN	NaN	NaN	NaN	NaN	NaN	NaN	NaN	NaN	NaN	NaN	NaN	NaN	4869.52	NaN	NaN	NaN	NaN	NaN	NaN	NaN	-126	NaN	NaN	NaN	NaN	NaN	NaN	NaN	NaN	NaN	NaN	NaN	NaN	NaN	NaN	NaN	NaN	NaN	NaN	NaN	NaN
-123	NaN	NaN	NaN	NaN	NaN	NaN	NaN	NaN	NaN	NaN	NaN	NaN	NaN	NaN	NaN	NaN	NaN	NaN	NaN	NaN	4831.66	NaN	NaN	NaN	NaN	NaN	NaN	NaN	-123	NaN	NaN	NaN	NaN	NaN	NaN	NaN	NaN	NaN	NaN	NaN	NaN	NaN	NaN	NaN	NaN	NaN	NaN	NaN	NaN
-120	NaN	NaN	NaN	NaN	NaN	NaN	NaN	NaN	NaN	NaN	NaN	NaN	NaN	NaN	NaN	NaN	NaN	NaN	NaN	NaN	4401.92	NaN	NaN	NaN	NaN	NaN	NaN	NaN	-120	NaN	NaN	NaN	NaN	NaN	NaN	NaN	NaN	NaN	NaN	NaN	NaN	NaN	NaN	NaN	NaN	NaN	NaN	NaN	NaN
-117	NaN	NaN	NaN	NaN	NaN	NaN	NaN	NaN	NaN	NaN	NaN	NaN	NaN	NaN	NaN	NaN	NaN	NaN	NaN	5226.11	4642.02	NaN	NaN	NaN	NaN	NaN	NaN	NaN	-117	NaN	NaN	NaN	NaN	NaN	NaN	NaN	NaN	NaN	NaN	NaN	NaN	NaN	NaN	NaN	NaN	NaN	NaN	NaN	209.507
-114	NaN	NaN	NaN	NaN	NaN	NaN	NaN	NaN	NaN	NaN	NaN	NaN	NaN	NaN	NaN	NaN	NaN	NaN	NaN	5435.62	4911.51	NaN	NaN	6184.53	NaN	NaN	NaN	NaN	-114	NaN	NaN	NaN	NaN	NaN	NaN	NaN	NaN	NaN	NaN	NaN	NaN	NaN	NaN	NaN	NaN	NaN	NaN	NaN	-99.6031
-111	NaN	NaN	NaN	NaN	NaN	NaN	NaN	NaN	NaN	NaN	NaN	NaN	NaN	NaN	NaN	NaN	NaN	NaN	NaN	5336.02	4204.06	NaN	NaN	6307.47	NaN	NaN	NaN	NaN	-111	NaN	NaN	NaN	NaN	NaN	NaN	NaN	NaN	NaN	NaN	NaN	NaN	NaN	NaN	NaN	NaN	NaN	NaN	NaN	-562.051
-108	NaN	NaN	NaN	NaN	NaN	NaN	NaN	NaN	3961.58	NaN	NaN	NaN	NaN	NaN	NaN	NaN	NaN	NaN	NaN	4773.97	4341.49	5735.36	NaN	6429.21	NaN	NaN	NaN	NaN	-108	NaN	NaN	NaN	NaN	NaN	NaN	NaN	NaN	-84.0421	NaN	NaN	NaN	NaN	NaN	NaN	NaN	NaN	NaN	NaN	783.558
-105	NaN	NaN	NaN	NaN	NaN	NaN	NaN	NaN	3877.54	NaN	NaN	NaN	NaN	NaN	NaN	NaN	NaN	NaN	NaN	5557.52	4611.72	5936	NaN	6578.91	NaN	NaN	NaN	NaN	-105	NaN	NaN	NaN	NaN	NaN	NaN	NaN	NaN	437.024	NaN	NaN	NaN	NaN	NaN	NaN	NaN	NaN	NaN	NaN	130.581
-102	NaN	NaN	NaN	NaN	NaN	NaN	4930.6	NaN	4314.56	NaN	NaN	NaN	NaN	NaN	NaN	NaN	NaN	NaN	NaN	5688.11	4535.07	6271.89	NaN	6698.58	NaN	NaN	NaN	NaN	-102	NaN	NaN	NaN	NaN	NaN	NaN	458.848	NaN	-153.003	NaN	NaN	NaN	NaN	NaN	NaN	NaN	NaN	NaN	NaN	-125.32
-99	NaN	NaN	NaN	NaN	NaN	NaN	5389.45	NaN	4161.56	NaN	NaN	NaN	NaN	NaN	NaN	NaN	NaN	NaN	NaN	5562.79	4234.44	6499.84	NaN	6443.86	NaN	NaN	NaN	5853.25	-99	NaN	NaN	NaN	NaN	NaN	NaN	493.062	NaN	30.7086	NaN	NaN	NaN	NaN	NaN	NaN	NaN	NaN	NaN	NaN	-323.164
-96	NaN	NaN	NaN	NaN	NaN	NaN	5882.51	NaN	4192.27	NaN	NaN	NaN	NaN	NaN	NaN	NaN	NaN	4302.98	4612.28	5239.62	4366.83	6133.29	3434.99	6378.75	NaN	NaN	NaN	5852.59	-96	NaN	NaN	NaN	NaN	NaN	NaN	438.727	NaN	477.374	NaN	NaN	NaN	NaN	NaN	NaN	NaN	NaN	307.752	586.132	-23.4851
-93	NaN	NaN	NaN	NaN	NaN	NaN	6321.24	NaN	4669.64	NaN	NaN	NaN	NaN	NaN	NaN	NaN	NaN	4610.74	5198.41	5216.14	4443.9	6335.53	3729.33	6617.41	NaN	NaN	NaN	5434.8	-93	NaN	NaN	NaN	NaN	NaN	NaN	-682.111	NaN	-947.616	NaN	NaN	NaN	NaN	NaN	NaN	NaN	NaN	-438.926	207.501	-148.88
-90	NaN	NaN	NaN	NaN	NaN	NaN	5639.13	NaN	3722.03	NaN	NaN	NaN	NaN	NaN	NaN	NaN	NaN	4171.81	5405.91	5067.26	4143.2	6669.04	3493.95	6536.12	NaN	NaN	NaN	4874.33	-90	NaN	NaN	NaN	NaN	NaN	NaN	445.83	NaN	530.627	NaN	NaN	NaN	NaN	NaN	NaN	NaN	NaN	250.025	-468.895	239.49
-87	NaN	NaN	NaN	NaN	NaN	3354.84	6084.96	NaN	4252.65	NaN	NaN	NaN	NaN	NaN	NaN	NaN	NaN	4421.83	4937.02	5306.75	4093.75	6167.89	3669.05	5796.35	NaN	NaN	NaN	5037.29	-87	NaN	NaN	NaN	NaN	NaN	-169.518	-224.5	NaN	405.265	NaN	NaN	NaN	NaN	NaN	NaN	NaN	NaN	213.807	215.359	-119.916
-84	NaN	NaN	NaN	NaN	NaN	3185.32	5860.46	NaN	4657.92	NaN	NaN	NaN	NaN	NaN	NaN	NaN	NaN	4635.64	5152.38	5186.83	4453.84	6339.09	3437.98	5724.63	NaN	NaN	NaN	5292.54	-84	NaN	NaN	NaN	NaN	NaN	78.747	-1472.73	NaN	-539.663	NaN	NaN	NaN	NaN	NaN	NaN	NaN	NaN	-156.708	76.5665	207.893
-81	NaN	NaN	NaN	NaN	NaN	3264.07	4387.73	NaN	4118.26	NaN	NaN	NaN	NaN	NaN	NaN	NaN	NaN	4478.93	5228.94	5394.72	4907	6117.36	3991.16	6188.72	NaN	NaN	NaN	5048.12	-81	NaN	NaN	NaN	NaN	NaN	449.991	439.776	NaN	666.652	NaN	NaN	NaN	NaN	NaN	NaN	NaN	NaN	325.875	28.4601	-367.93
-78	NaN	NaN	NaN	NaN	NaN	3714.06	4827.5	NaN	4784.91	NaN	NaN	NaN	NaN	3774.11	NaN	NaN	NaN	4804.81	5257.4	5026.79	5156.45	5773.32	3885.48	6414.78	NaN	NaN	NaN	5563.54	-78	NaN	NaN	NaN	NaN	NaN	-463.809	333.963	NaN	-301.384	NaN	NaN	NaN	NaN	-180.938	NaN	NaN	NaN	-691.844	-302.995	338.637
-75	4201.14	NaN	NaN	NaN	NaN	3250.25	5161.46	NaN	4483.52	NaN	NaN	NaN	NaN	3593.17	NaN	NaN	NaN	4112.96	4954.41	5365.43	4110.89	6157.31	3744.7	6352.3	NaN	NaN	NaN	5233.54	-75	296.46	NaN	NaN	NaN	NaN	-509.865	869.491	NaN	427.71	NaN	NaN	NaN	NaN	75.457	NaN	NaN	NaN	-118.008	348.966	-168.113
-72	4497.6	5924.96	NaN	NaN	NaN	2740.38	6030.96	NaN	4911.23	NaN	NaN	NaN	4156.66	3668.63	NaN	NaN	NaN	3994.96	5303.37	5197.32	4344.26	6049.28	3807.37	5928.99	NaN	NaN	NaN	5572.29	-72	-1061.03	173.634	NaN	NaN	NaN	502.65	696.623	NaN	-686.487	NaN	NaN	NaN	49.5581	130.704	NaN	NaN	NaN	312.127	-494.606	-78.1935
-69	3436.58	6098.6	NaN	NaN	NaN	3243.03	6727.58	NaN	4224.75	NaN	NaN	NaN	4206.22	3799.33	NaN	NaN	NaN	4307.08	4808.77	5119.13	4677.38	6148.41	3610.07	5969.52	5566.14	5050.36	NaN	5215.08	-69	738.383	-161.305	NaN	NaN	NaN	-193.87	-800.285	NaN	-36.5907	NaN	NaN	NaN	-426.557	-432.954	NaN	NaN	NaN	303.102	391.62	-532.669
-66	4174.96	5937.29	NaN	NaN	NaN	3049.16	5927.29	NaN	4188.16	4851.83	NaN	NaN	3779.66	3366.38	4592.16	NaN	NaN	4610.19	5200.39	4586.46	4304.19	6419.71	3493.54	6099.15	5364.67	4828.88	NaN	5752.32	-66	411.11	-115.326	NaN	NaN	NaN	33.2576	153.018	NaN	113.628	465.775	NaN	NaN	378.82	195.312	-0.0460699	NaN	NaN	-310.917	-502.945	441.755
-63	4586.07	5821.97	NaN	NaN	NaN	3082.42	6080.31	NaN	4301.78	5317.6	NaN	NaN	4158.48	3561.69	4592.12	NaN	NaN	4299.27	4697.44	5028.21	4717.17	6468.85	3848.25	6202.27	5492	5420.34	NaN	5208.16	-63	105.733	724.808	NaN	NaN	NaN	-542.859	288.896	NaN	-730.55	-230.329	NaN	NaN	-97.1983	249.935	-222.31	NaN	NaN	-239.866	-100.662	205.421
-60	4691.8	6546.77	NaN	4983.68	NaN	2539.56	6369.21	NaN	3571.23	5087.28	NaN	NaN	4061.28	3811.63	4369.8	NaN	NaN	4059.4	4596.78	5233.63	4369.54	6469.28	3625.08	6019.77	5301.51	5135.64	7267.56	5202.91	-60	-809.234	-386.745	NaN	846.917	NaN	-126.921	-28.9623	NaN	1298.99	662.339	NaN	NaN	192.075	117.704	220.653	NaN	NaN	-229.316	303.757	-108.698
-57	3882.57	6160.03	NaN	5830.6	4848.56	2412.64	6340.24	5711.57	4870.23	5749.61	NaN	NaN	4253.36	3929.33	4590.46	NaN	NaN	3830.09	4900.54	5124.93	4125.03	6491.01	3784.08	6366.51	5799.65	4946.59	6836.65	5166.41	-57	937.299	-839.249	NaN	-774.309	56.5492	804.699	355.697	-831.219	-825.14	-169.86	NaN	NaN	-150.993	171.276	346.24	NaN	NaN	22.564	80.9446	-128.665
-54	4819.87	5320.78	NaN	5056.29	4905.11	3217.34	6695.94	4880.36	4045.09	5579.75	NaN	NaN	4102.37	4100.61	4936.7	NaN	NaN	3852.65	4981.48	4996.27	4869.61	6521.64	3985.46	6414.97	5544.18	5213.54	7153.43	5160.23	-54	-587.529	1205.35	NaN	-249.346	-846.792	115.426	-979.316	304.415	728.622	-636.273	NaN	NaN	-498.919	-208.968	-446.388	NaN	NaN	192.499	-683.755	-239.507
-51	4232.34	6526.13	NaN	4806.95	4058.32	3332.76	5716.63	5184.77	4773.71	4943.48	NaN	NaN	3603.45	3891.64	4490.31	NaN	NaN	4045.15	4297.73	4756.76	4535.94	6464.24	3761.86	6087.7	5011	4968.15	6769.78	5501.89	-51	543.121	-37.5724	NaN	345.937	580.068	-493.727	-515.272	671.039	460.897	470.927	NaN	NaN	305.154	272.575	419.448	NaN	NaN	120.257	42.9907	333.917
-48	4775.46	6488.56	NaN	5152.88	4638.39	2839.04	5201.35	5855.81	5234.61	5414.41	6325.03	4663.23	3908.6	4164.21	4909.76	NaN	NaN	4165.41	4340.72	5090.68	4964.17	6633.79	3881.21	5998.83	5744.54	5168.28	6636.79	4800.29	-48	497.926	-292.508	NaN	443.577	-143.883	373.291	616.763	-201.745	-875.839	-4.15071	-499.348	-257.504	340.808	-361.903	-656.524	NaN	NaN	-536.642	152.743	-59.5512
-45	5273.39	6196.05	NaN	5596.46	4494.51	3212.33	5818.12	5654.06	4358.77	5410.26	5825.68	4405.73	4249.41	3802.31	4253.23	4940.84	6696.52	3628.76	4493.46	5031.13	4622.91	6309.5	3839.2	6436.29	5264.17	5172.4	6140.62	5398.92	-45	-873.759	541.577	NaN	-350.568	404.965	-298.291	184.842	-1127.19	-285.326	-294.462	76.9677	-573.386	-211.23	248.588	921.841	1084.21	-276.994	-136.525	-217.269	31.1773
-42	4399.63	6737.63	4764.06	5245.89	4899.47	2914.04	6002.96	4526.88	4073.44	5115.8	5902.65	3832.34	4038.18	4050.9	5175.07	6025.06	6419.53	3492.24	4276.19	5062.31	4788.99	6504.85	3563.83	6341.14	5240.73	4455.7	6258.3	5165.17	-42	381.169	-725.278	918.078	387.392	-81.3415	136.509	226.308	828.132	671.884	-839.473	274.273	12.0993	1.38703	-426.833	-526.375	-403.196	-192.372	352.633	48.4958	-57.8181
-39	4780.8	6012.35	5682.14	5633.28	4818.13	3050.55	6229.27	5355.01	4745.32	4276.32	6176.92	3844.44	4039.57	3624.06	4648.7	5621.86	6227.16	3844.87	4324.69	5004.49	4698.82	6342.31	3729.3	6238.67	5707.02	4832.72	6891.22	5097.94	-39	-95.2342	-239.546	79.2107	-682.499	-305.769	124.939	-160.801	201.731	-319.56	687.454	136.892	-209.773	240.863	-177.014	-89.7594	-170.735	139.678	22.2255	713.477	303.938
-36	4685.56	5772.8	5761.35	4950.78	4512.36	3175.49	6068.47	5556.74	4425.76	4963.78	6313.81	3634.67	4280.43	3447.05	4558.94	5451.13	6366.83	3867.1	5038.16	5308.42	4522.94	5867.85	3878.16	6036.02	5273.69	4896.04	6347.4	5313.12	-36	-668.824	403.473	174.682	-78.3032	-554.924	-205.771	771.217	-65.8073	296.175	485.042	1150.25	570.421	-180.022	13.5482	-107.976	-190.342	-194.325	-178.049	-472.652	123.715
-33	4016.74	6176.28	5936.03	4872.48	3957.44	2969.71	6839.68	5490.93	4721.94	5448.82	7464.07	4205.09	4100.41	3460.6	4450.96	5260.78	6172.51	3689.05	4565.51	5432.14	4912.08	6352.57	3863.05	6070.06	5423.56	4505.88	6278.13	5008.69	-33	351.797	469.457	-1220.75	481.866	994.34	149.163	44.6466	50.6743	-1199.22	-755.673	-1681.19	-42.7224	-232.449	127.159	18.2038	-19.454	108.013	245.439	276.157	-341.039
-30	4368.54	6645.73	4715.28	5354.35	4951.78	3118.88	6884.33	5541.61	3522.72	4693.15	5782.87	4162.37	3867.96	3587.76	4469.17	5241.33	6280.52	3934.49	4841.67	5091.1	4695.09	5850.88	3773.38	6205.48	5111.09	4918.67	6834.18	5165.23	-30	984.197	-92.5317	601.738	-783.323	-334.526	-53.4355	-538.182	-1202.41	440.968	1413.32	48.0243	1049.62	290.694	324.957	377.492	58.0021	326.137	115.778	-282.419	-226.747
-27	5352.73	6553.2	5317.02	4571.02	4617.25	3065.44	6346.15	4339.2	3963.69	6106.47	5830.9	5211.99	4158.65	3912.71	4846.66	5299.33	6606.66	4050.27	4559.25	4864.35	4802.21	5905.31	3661.52	6080.51	5141.5	4740.22	6641.89	5198.44	-27	-103.656	-313.063	473.29	1121.43	243.639	-327.45	536.936	1065.84	963.178	-1120.54	-147.467	-1599.56	314.768	-363.486	-789.713	-49.9132	-228.777	-352.18	-34.249	381.759
-24	5249.08	6240.14	5790.31	5692.45	4860.89	2737.99	6883.08	5405.04	4926.87	4985.93	5683.43	3612.43	4473.42	3549.23	4056.95	5249.42	6377.88	3698.09	4525	5246.11	4999.56	6325.27	4097.77	5667.72	5653.28	4563.52	6389.49	5299.73	-24	-1233.69	771.604	255.651	-334.339	-702.235	602.584	-1140.42	131.094	-612.45	113.748	679.169	515.829	-463.688	297.219	220.537	-300.472	103.336	-168.561	-251.96	-75.9811
-21	4015.39	7011.74	6045.96	5358.11	4158.65	3340.58	5742.66	5536.13	4314.42	5099.68	6362.6	4128.26	4009.73	3846.45	4277.48	4948.95	6481.22	3529.53	4273.04	5170.13	4808	5930.5	3503.48	5831.26	5573.48	4662.17	6715.18	5359.09	-21	496.244	-699.605	-1103.79	1285.25	432.429	-375.345	2119.67	-477.837	883.539	-329.927	-323.077	1162.65	400.306	-356.379	280.421	364.659	-291.99	369.667	-42.6298	-107.021
-18	4511.63	6312.14	4942.16	6643.36	4591.08	2965.23	7862.33	5058.3	5197.96	4769.76	6039.52	5290.9	4410.04	3490.07	4557.91	5313.61	6189.23	3899.19	4230.41	5063.11	5080.83	6271.44	3337.27	5875.2	5546.09	5040.21	6732.42	5174.84	-18	-145.456	-181.092	144.197	-1455.52	-621.203	-258.415	-636.345	368.923	-1010.67	476.275	-1184.69	-778.227	33.5472	86.8604	74.6721	295.471	95.3057	-541.581	294.19	-163.073
-15	4366.18	6131.05	5086.36	5187.85	3969.88	2706.82	7225.98	5427.22	4187.29	5246.03	4854.83	4512.68	4443.59	3576.93	4632.58	5609.08	6284.53	3357.61	4524.6	4900.04	5121.84	6517.93	3893.01	5600.89	5555.08	4808.91	6628.04	5175.28	-15	1121.61	-0.0224499	187.101	1183.47	1291.28	1028.44	22.3325	-428.687	1104.47	-100.646	1635.6	70.8478	-60.1524	118.585	-38.1628	-421.125	140.103	575.352	-285.966	-185.108
-12	5487.79	6131.02	5273.46	6371.32	5261.16	3735.26	7248.32	4998.53	5291.76	5145.38	6490.43	4583.53	4383.43	3695.51	4594.41	5187.95	6424.64	3932.96	4238.64	4714.93	5017.26	6528.57	3462.21	5505.23	5713.18	4296.04	6651.65	5257.8	-12	-740.923	431.282	338.243	-189.707	-1126.69	-377.147	-1190.98	210.563	-1206.94	281.214	260.344	111.541	-503.99	46.4312	-228.236	-203.881	86.9667	-554.73	-153.449	-174.749
-9	4746.87	6562.31	5611.7	6181.61	4134.47	3358.11	6057.34	5209.1	4084.81	5426.6	6750.78	4695.07	3879.44	3741.94	4366.18	4984.07	6511.6	3378.23	4085.19	4540.18	5266.62	6417.06	3266.83	6068.69	5157.99	4987.03	7103.99	5074.79	-9	552.425	-766.305	26.7484	-329.724	45.4906	-308.209	1197.65	291.437	422.012	501.754	-1914.47	-75.706	371.047	-281.039	-759.909	294.659	6.16441	104.732	137.674	451.374
-6	5299.29	5796	5638.45	5851.88	4179.96	3049.9	7254.99	5500.53	4506.82	5928.35	4836.31	4619.36	4250.49	3460.91	3606.27	5278.73	6517.77	3482.97	4222.86	4991.56	4910.17	5925.67	4326.92	5306.59	5751.7	4632	6470.29	4958.09	-6	184.95	584.614	135.881	-926.004	-480.631	137.495	-1525.99	-508.355	484.774	-1600.56	1021.46	105.344	-688.78	576.089	1216.46	172.221	-286.941	243.358	542.388	-276.928
-3	5484.24	6380.61	5774.33	4925.88	3699.33	3187.39	5729	4992.18	4991.6	4327.79	5857.77	4724.7	3561.71	4036.99	4822.73	5450.95	6230.83	3726.32	4765.25	4714.63	5394.74	5631.72	3829.5	6134.24	5594.97	4190.5	6797.12	5212.63	-3	-29.0296	13.5862	232.263	900.341	607.075	50.7783	1498.4	1227.53	2.94123	1383.3	-415.249	-153.142	535.236	303.544	-646.419	-595.311	248.817	-175.378	-777.282	-280.284
0	5455.21	6394.2	6006.6	5826.22	4306.4	3238.17	7227.4	6219.71	4994.54	5711.09	5442.52	4571.56	4096.95	4340.54	4176.31	4855.64	6479.64	3550.95	3987.97	4434.34	5146.07	6367.04	3931.31	5880.67	5481.48	4804.18	6752.44	5150.71	0	-1306.01	196.789	-250.918	304.025	795.412	47.6978	875.935	-929.945	-138.912	-750.714	633.341	1003.38	48.1437	-824.988	780.193	10.5157	-518.78	-431.781	145.009	431.599
3	4149.2	6590.99	5755.68	6130.25	5101.82	3285.87	8103.33	5289.77	4855.63	4960.38	6075.86	5574.94	4145.09	3515.55	4956.51	4866.16	5960.86	3119.17	4132.97	4865.94	5301.59	6075.9	3630.26	5140.68	5358.3	4592.51	6486.72	5552.96	3	796.172	1393.08	-281.604	-396.76	-20.7914	399.8	-485.92	-63.2396	2.95339	253.311	360.09	-822.283	-68.2874	384.33	-598.871	-255.581	-21.2289	648.81	803.859	61.044
6	4945.37	7984.07	5474.08	5733.49	5081.03	3685.67	7617.41	5226.53	4858.58	5213.69	6435.95	4752.66	4076.8	3899.88	4357.64	4610.57	5939.63	3767.98	4936.83	4926.99	5980.01	5836.71	3737.49	5844.27	5494.47	4791.05	6142.52	5267.44	6	1549.65	-515.957	732.326	429.369	441.747	163.825	-622.553	1297.99	-96.7956	801.833	-938.677	1084.46	343.277	-471.332	154.212	940.483	-14.3292	153.395	-482.078	-73.5857
9	6495.02	7468.11	6206.4	6162.85	5522.77	3849.49	6994.86	6524.52	4761.79	6015.52	5497.27	5837.13	4420.08	3428.55	4511.85	5551.06	5925.3	3921.37	4454.75	4853.4	5712.87	6062.73	4063.4	6044.2	6030.61	4137.95	6815.28	5473.21	9	-1220.57	-900.825	-270.139	-208.929	-500.209	-947.966	953.495	-188.099	449.571	-582.538	163.662	-1595.56	100.056	481.694	-63.0153	-637.301	146.926	658.304	267.613	403.429
12	5274.45	6567.29	5936.26	5953.93	5022.56	2901.53	7948.35	6336.42	5211.36	5432.98	5660.94	4241.57	4520.14	3910.24	4448.83	4913.76	6072.23	4579.68	4722.37	5256.83	5911.5	6351.98	3854.6	5912.27	5803.95	5449.44	6911.22	5585.1	12	-24.4191	814.011	-273.98	167.553	-292.016	1049.86	-94.1962	13.4237	629.511	-169.832	1508.11	657.679	-613.431	-275.551	363.733	-151.112	-101.37	-755.337	-18.2545	-94.9795
15	5250.03	7381.3	5662.28	6121.48	4730.55	3951.38	7854.16	6349.84	5840.87	5263.15	7169.05	4899.24	3906.7	3634.69	4812.57	4762.64	5970.86	3824.34	4704.11	5161.85	5745.9	6222.01	3956.91	6067.26	6426.31	5364.31	6909.8	5468.9	15	543.429	40.2902	119.363	-797.883	861.917	347.597	607.517	675.561	88.8141	-485.604	-416.349	391.239	618.284	357.388	144.096	833.942	1041.58	351.396	141.709	196.147
18	5793.46	7421.59	5781.65	5323.6	5592.46	4298.98	8461.67	7025.4	5929.68	4777.55	6752.7	5290.48	4524.99	3992.08	4956.66	5596.59	7012.44	4175.74	4845.82	5358	5545.61	6843.09	3445.24	6592.6	6082.46	4928.87	7286.98	6042.39	18	1212.44	253.002	196.792	805.469	1253.51	15.0903	-369.524	101.563	-1347.85	534.06	-736.26	822.161	330.92	-150.799	-242.501	-571.382	-155.837	177.283	634.205	-322.162
21	7005.9	7674.59	5978.44	6129.07	6845.97	4314.07	8092.15	7126.97	4581.83	5311.61	6016.44	6112.64	4855.91	3841.28	4714.16	5025.2	6856.6	4353.02	5480.03	5035.84	6688.58	6409.84	3646.27	6934.01	6473.09	5006.64	7173.03	6191.19	21	-948.832	1273.36	-82.51	813.953	-1620.46	41.8496	1068.58	-1.12412	1413.38	761.048	458.177	-69.809	429.64	254.32	364.922	1109.32	-150.614	-35.3689	283.049	463.514
24	6057.07	8947.96	5895.93	6943.02	5225.51	4355.92	9160.73	7125.84	5995.21	6072.66	6474.62	6042.83	5285.55	4095.6	5079.08	6134.53	6705.99	4317.65	5763.08	5499.35	6929.33	6693.15	4387.48	6628.24	6781.06	5258.69	7806.89	6448.7	24	-525.596	-1241.62	337.329	-860.835	446.756	780.108	-21.705	-748.018	847.275	147.281	41.0182	-45.06	-547.958	900.55	443.858	102.433	725.711	-149.306	631.428	345.782
27	5531.47	7706.34	6233.26	6082.18	5672.27	5136.03	9139.03	6377.82	6842.49	6219.94	6515.63	5997.77	4737.59	4996.15	5522.94	6236.96	7431.7	4168.34	6394.5	5845.13	7019.45	6890.27	3984.75	8142.55	6934.89	6038.29	8379.52	6757.55	27	286.638	-1265.89	89.9777	1052.23	369.003	-134.955	825.416	817.141	181.935	1581.22	707.274	60.7151	965.379	-249.747	158.941	-302.383	35.4836	581.817	630.399	-242.01
30	5818.11	6440.45	6323.23	7134.41	6041.27	5001.07	9964.44	7194.97	7024.42	7801.16	7222.91	6058.49	5702.97	4746.4	5681.88	5934.58	7467.18	4750.16	7024.9	5603.12	7352.9	7818.21	4570.67	7744.97	7986.29	6357.71	8531.35	7183.21	30	241.798	1312.7	176.463	355.864	-733.63	532.018	-995.699	574.91	-224.921	-1598.77	360.977	-161.456	-72.0996	607.178	380.647	716.974	330.828	375.617	-184.438	1131.43
33	6059.9	7753.15	6499.7	7490.27	5307.64	5533.09	8968.74	7769.88	6799.5	6202.38	7583.89	5897.03	5630.87	5353.58	6062.53	6651.55	7798.01	5125.78	6840.46	6734.55	7525.02	7892.11	5011.37	8270.68	7783.68	6844.42	9178.21	7179.35	33	632.105	-452.847	-384.714	-353.986	880.892	846.233	693.71	1018.44	-139.107	1729.57	481.538	-139.354	268.719	-427.203	101.646	578.201	551.165	812.861	1181.94	-621.075
36	6692.01	7300.3	6114.98	7136.29	6188.53	6379.32	9662.45	8788.32	6660.39	7931.95	8065.42	5757.68	5899.59	4926.38	6164.18	7229.75	8349.18	5938.64	8022.4	6113.47	7999.97	8348.42	5124.33	8563.71	8011.97	7500.49	8851	7370.68	36	-45.864	2870.57	697.793	291.907	437.201	-235.397	1184.77	489.437	-960.497	753.451	832.254	1500.94	-61.1463	999.283	457.748	131.631	758.501	207.215	292.98	774.193
39	6646.14	10170.9	6812.77	7428.2	6625.73	6143.93	10847.2	9277.76	5699.9	8685.4	8897.68	7258.62	5838.44	5925.66	6621.92	7361.38	9107.68	6145.85	8315.38	6887.67	8446.29	9078.59	5443.66	9398.97	8996.38	8211.86	10000.3	7573.42	39	1853.83	-850.668	733.385	738.095	-1251.18	108.109	-1114.28	-766.786	945.878	-1086.81	637.323	1444.79	648.606	-807.642	850.442	602.362	-355.092	-267.466	786.445	-393.373
42	8499.98	9320.2	7546.16	8166.29	5374.56	6252.04	9732.94	8510.97	6645.77	7598.59	9535	8703.41	6487.05	5118.02	7472.37	7963.74	8752.58	5878.39	9101.83	6494.29	8679.66	9080.41	5535.56	9944.03	9150.26	9262.95	10447.6	8124.71	42	-617.831	783.14	125.882	-442.057	1202.04	628.642	1050.5	1396.55	1074.7	969.02	97.4608	-2747.51	435.615	1510.56	-451.421	-109.837	1477.45	1368.23	390.493	743.991
45	7882.15	10103.3	7672.04	7724.23	6576.59	6880.68	10783.4	9907.52	7720.48	8567.61	9632.46	5955.9	6922.66	6628.58	7020.94	7853.91	10230	7246.62	9492.32	7238.28	9449	10105.6	5636.12	10384.4	9027.24	9735.14	10679.9	8575.02	45	764.753	84.1107	197.742	1184.74	1363.97	255.251	-576.144	240.786	-1272.35	799.592	130.982	2587.3	-184.452	-36.0672	570.332	94.3918	-479.767	-252.822	8.89413	70.64
48	8646.9	10187.5	7869.78	8908.97	7940.56	7135.93	10207.3	10148.3	6448.12	9367.2	9763.44	8543.2	6738.21	6592.52	7591.28	7948.3	9750.26	6993.8	9501.21	7308.92	9330.71	10137.9	6668.45	11098.5	9252.01	9987.32	11310.1	8723.58	48	-664.218	-36.9795	412.087	-519.099	-886.32	-587.218	1320.9	111.9	1887.61	420.205	125.527	-1207.21	121.526	50.5017	834.622	576.284	986.883	-43.3045	-51.2472	128.869
51	7982.68	10150.5	8281.87	8389.87	7054.24	6548.71	11528.2	10260.2	8335.73	9787.41	9888.97	7335.99	6859.74	6643.02	8425.9	8524.58	10737.1	6950.49	9449.96	7437.79	9282.73	11248.9	6909.47	11455	10276.9	10181.6	11831.1	8672.32	51	-93.9038	1413.09	-324.601	1194.33	1148.22	536.89	93.6776	-34.9606	-87.3427	-297.758	-274.499	25.805	145.512	-311.629	122.464	-316.452	400.875	700.6	542.299	202.782
54	7888.78	11563.6	7957.27	9584.21	8202.46	7085.6	11621.9	10225.2	8248.39	9489.65	9614.47	7361.8	7005.25	6331.39	8548.36	8208.13	11138	7651.09	9992.26	7640.58	9569.97	10702.9	6824.32	11897	10398.3	10628	11506.4	9328.05	54	-851.836	-2072.58	416.152	-751.686	-571.139	1438.73	-1577.63	733.922	-815.963	52.3582	1612.55	203.032	418.88	988.422	-113.963	619.743	629.359	-268.402	225.746	1000.38
57	7036.94	9490.98	8373.42	8832.52	7631.32	8524.33	10044.2	10959.2	7432.42	9542.01	11227	7564.83	7424.13	7319.81	8434.4	8827.87	11767.4	7382.69	10218	8640.95	9857.94	11422.2	7557.79	12549.9	10701.7	11356.3	11630.3	9746.16	57	767.382	3363.33	606.817	-203.053	1830.19	-531.622	1520.72	418.032	746.915	-385.151	-969.968	970.275	615.116	-221.472	257.51	-108.113	33.7191	-18.0233	1329.85	-424.835
60	7804.33	12854.3	8980.24	8629.47	9461.52	7992.71	11565	11377.2	8179.34	9156.86	10257.1	8535.1	8039.25	7098.34	8691.91	8719.76	11801.1	7364.67	11547.9	8216.12	10817.3	11579.8	6642.28	12547.8	10317.1	12180.6	12693.3	10074.6	60	1384.96	-1528.42	596.179	15.3437	-994.226	1060.67	714.104	594.652	182.222	127.186	158.442	-1809.98	-6.40732	591.86	538.077	297.07	-310.801	413.908	-475.159	676.115
63	9189.29	11325.9	9576.42	8644.81	8467.29	9053.37	12279.1	11971.9	8361.56	9284.04	10415.5	6725.13	8032.84	7690.2	9229.99	9016.83	11490.3	7778.57	11072.7	8892.23	11313.7	12337.1	8337.69	12975.5	10376.1	12396.1	12428.1	10259.5	63	-1303.65	997.666	820.647	688.797	719.481	-1166.08	-875.547	-1153.43	22.9217	3671.11	254.914	2021.96	200.244	-317.631	1039.67	452.108	593.828	589.181	493.568	394.621
66	7885.64	12323.6	10397.1	9333.61	9186.77	7887.29	11403.5	10818.4	8384.48	12955.2	10670.4	8747.09	8233.08	7372.57	10269.7	9468.94	12084.1	8367.76	11566.3	9286.85	9957.71	13092.3	7828.08	13580.9	11488.4	12795.6	12637	10424.7	66	-1111.35	1451.23	-590.542	-120.503	-54.1307	782.656	-288.263	295.064	-477.545	-1984.18	1848.21	-880.188	227.697	613.689	-418.944	-490.68	17.3421	-338.987	103.079	63.345
69	6774.28	13774.8	9806.52	9213.1	9132.64	8669.95	11115.3	11113.5	7906.94	10971	12518.6	7866.9	8460.78	7986.26	9850.71	8978.26	12101.5	8028.77	11669.3	9350.2	10477.6	12720	8398.49	13079.7	10683.9	12717.3	12948.1	10660.5	69	580.38	-2500.79	-104.459	218.543	297.18	-350.772	117.358	-84.4413	386.193	-775.822	-927.524	815.227	279.914	-305.345	711.964	180.385	322.944	-141.207	-325.374	-909.566
72	7354.66	11274	9702.06	9431.65	9429.82	8319.17	11232.6	11029.1	8293.13	10195.1	11591.1	8682.12	8740.7	7680.91	10562.7	9158.65	12424.4	7887.56	11344	8440.63	10898.7	13075.6	8431.01	13583.2	10967.5	13336	12988.5	10661	72	888.882	2816.84	-42.3413	-667.879	-1008.43	941.4	1326.41	-1063.79	-118.382	1.21375	335.536	-655.264	646.553	-306.696	-383.274	-378.035	-80.7646	241.953	90.3713	-194.404
75	8243.55	14090.8	9659.72	8763.77	8421.39	9260.57	12559	9965.26	8174.75	10196.4	11926.6	8026.86	9387.25	7374.22	10179.4	8780.61	12343.6	8129.51	11434.3	8246.23	10472.3	12636.6	8714.38	13741.8	12049.9	13813.4	13906.2	11137.6	75	299.641	-520.028	1006.18	1879.73	315.726	648.562	-1179.05	1126.9	-394.594	1584.58	410.651	1730.82	-793.344	1847.92	919.643	336.073	1043.86	198.911	-207.602	953.585
78	8543.19	13570.8	10665.9	10643.5	8737.11	9909.14	11380	11092.2	7780.15	11780.9	12337.3	9757.68	8593.9	9222.14	11099	9116.68	13387.5	8328.43	11226.7	9199.81	11290.5	13280.1	9227.95	13889.3	11505.8	13495	13600	11454.4	78	910.931	-1328.56	-1987.41	-1431.19	-187.782	-2206.41	169.914	-155.495	1261.28	-146.12	-253.075	314.565	612.892	-1065.75	-380.542	523.698	-271.624	451.337	-204.816	0.74459
81	9454.12	12242.2	8678.49	9212.31	8549.33	7702.73	11549.9	10936.7	9041.44	11634.8	12084.2	10072.2	9206.8	8156.38	10718.5	9640.38	13115.9	8779.76	11021.9	9200.56	11222.4	13635.5	9128.53	14670.7	12606.9	14034.1	13353.5	11207.5	81	-1362.43	1180.76	2040.01	363.687	1717.69	1516.53	707.991	806.989	-601.366	-1410.58	-169.044	-1333.69	NaN	459.471	-348.438	281.476	42.4376	157.321	998.916	-165.876
84	8091.69	13423	10718.5	9576	10267	9219.26	12257.9	11743.7	8440.07	10224.2	11915.2	8738.56	NaN	8615.85	10370.1	9921.86	13158.3	8937.08	12020.8	9034.68	10942.8	13721.9	8968.24	14277.6	12516.7	14280.3	13123.2	11544.8	84	1032.64	551.591	NaN	117.666	-1297.51	-1453.71	40.8694	1033.38	1309.23	1720.42	-707.855	852.239	NaN	-273.701	227.998	-256.265	-816.986	467.5	-592.225	455.218
87	9124.33	13974.6	NaN	9693.67	8969.52	7765.55	12298.7	12777	9749.3	11944.7	11207.3	9590.8	NaN	8342.15	10598.1	9665.59	12341.3	9404.58	11428.6	9489.9	11445	15060.8	10370.9	14486.5	12320.4	14071.1	13831.9	11363.5	87	817.124	-554.135	NaN	373.186	1102.8	-375.018	-645.433	-2435.33	-1251.43	-2419.83	844.301	-135.391	NaN	344.609	471.21	-263.387	570.411	-1285.57	413.959	-356.509
90	9941.45	13420.5	NaN	10066.9	10072.3	7390.53	11653.3	10341.7	8497.87	9524.83	12051.6	9455.4	NaN	8686.76	11069.3	9402.21	12911.7	8119.02	11842.6	9133.39	11316.2	14098.5	10506.7	14707.5	12578.6	13586.7	14096.8	11791.1	90	-1202.7	-547.499	NaN	-132.279	-1584.82	893.038	-913.035	NaN	NaN	467.03	-824.903	-1232.42	NaN	132.347	130.324	-10.897	727.657	144.339	-535.832	-92.3511
93	8738.76	12873	NaN	9934.57	8487.49	8283.57	10740.3	NaN	NaN	9991.86	11226.7	8222.99	NaN	8819.11	11199.6	9391.31	13639.4	8263.36	11306.7	9041.04	11515.1	14605.2	10712.1	14726.5	12312.2	13996	13524.8	11738.5	93	691.462	906.783	NaN	-74.2414	396.051	1504.68	629.755	NaN	NaN	1437.98	-866.514	1221.99	NaN	124.149	-576.687	-185.997	25.125	-336.238	551.823	725.63
96	9430.22	13779.7	NaN	9860.33	8883.54	9788.26	11370	NaN	NaN	11429.8	10360.2	9444.97	NaN	8943.26	10622.9	9205.31	13664.5	7927.12	11858.6	9766.67	11445	15238.4	9963.05	14943	12487.2	14674.1	14085.8	12443.6	96	137.056	344.498	NaN	118.366	501.07	-1502.67	989.927	NaN	NaN	487.007	3139.38	27.5607	NaN	444.114	-601.808	261.51	-1148.44	-311.123	28.6323	-531.573
99	9567.27	14124.2	NaN	9978.7	9384.61	8285.59	12360	NaN	NaN	11916.8	13499.6	9472.53	NaN	9387.37	10021.1	9466.82	12516.1	7616	11887.2	9235.1	11819.5	14167.8	10459.2	14927.6	12603.4	14277.9	13580.8	12465.7	99	313.891	-130.312	NaN	-461.551	-1617.65	NaN	367.017	NaN	NaN	-10.4707	NaN	-1454.19	NaN	-1066.18	397.333	-118.271	480.623	92.2833	-67.6473	647.436
102	9881.17	13993.9	NaN	9517.15	7766.96	NaN	12727	NaN	NaN	11906.4	NaN	8018.34	NaN	8321.19	10418.4	9348.55	12996.7	7708.28	11819.6	9882.53	10942.6	15656	10736.8	14570	12894	13799.6	14571.6	12081	102	-1039.79	-789.399	NaN	-207.005	2423.9	NaN	-346.041	NaN	NaN	-633.453	NaN	NaN	NaN	130.057	506.213	60.183	-1112.5	-265.463	89.8629	295.585
105	8841.38	13204.5	NaN	9310.14	10190.9	NaN	12380.9	NaN	NaN	11272.9	NaN	NaN	NaN	8451.25	10924.6	9408.73	11884.2	7442.82	11909.4	10178.1	11026.9	14676.7	9803.85	14486.4	12959.1	13477.3	13904.1	12300.9	105	458.776	461.517	NaN	-346.797	-1078.27	NaN	NaN	NaN	NaN	-26.8168	NaN	NaN	NaN	-1178.03	-391.761	197.812	455.539	1048.7	-393.912	-499.282
108	9300.15	13666.1	NaN	8963.35	9112.59	NaN	NaN	NaN	NaN	11246.1	NaN	NaN	NaN	7273.22	10532.9	9606.54	12339.8	8491.52	11515.5	9678.83	10930.3	14659	10737	14972.2	12891.8	14807	14049.8	11825.8	108	NaN	NaN	NaN	385.453	-311.525	NaN	NaN	NaN	NaN	NaN	NaN	NaN	NaN	654.259	-387.592	31.7491	NaN	NaN	474.981	77.4988
111	NaN	NaN	NaN	9348.8	8801.06	NaN	NaN	NaN	NaN	NaN	NaN	NaN	NaN	7927.47	10145.3	9638.29	NaN	NaN	11990.5	9756.33	11698.4	14453.4	9610.26	14652.6	12424.6	14553.1	14349.2	12035.1	111	NaN	NaN	NaN	1441.59	949.864	NaN	NaN	NaN	NaN	NaN	NaN	NaN	NaN	1527.41	889.261	350.987	NaN	NaN	NaN	-653.106
114	NaN	NaN	NaN	10790.4	9750.93	NaN	NaN	NaN	NaN	NaN	NaN	NaN	NaN	9454.88	11034.6	9989.28	NaN	NaN	NaN	9103.23	11206.1	14695.2	10129.6	15307.8	12151.6	14312.2	14130.8	11949.6	114	NaN	NaN	NaN	-2119.94	50.5648	NaN	NaN	NaN	NaN	NaN	NaN	NaN	NaN	NaN	NaN	22.5897	NaN	NaN	NaN	621.6
117	NaN	NaN	NaN	8670.45	9801.49	NaN	NaN	NaN	NaN	NaN	NaN	NaN	NaN	NaN	NaN	10011.9	NaN	NaN	NaN	9724.83	NaN	15494.7	10633.6	14988.5	13283.9	14336.7	14924.7	11421.4	117	NaN	NaN	NaN	2537.72	1289.24	NaN	NaN	NaN	NaN	NaN	NaN	NaN	NaN	NaN	NaN	-976.924	NaN	NaN	NaN	-613.994
120	NaN	NaN	NaN	11208.2	11090.7	NaN	NaN	NaN	NaN	NaN	NaN	NaN	NaN	NaN	NaN	9034.95	NaN	NaN	NaN	9110.83	NaN	14808.8	10964.6	14855.1	12685.8	14394.4	14390.3	11410	120	NaN	NaN	NaN	-1392.63	NaN	NaN	NaN	NaN	NaN	NaN	NaN	NaN	NaN	NaN	NaN	179.685	NaN	NaN	NaN	961.951
123	NaN	NaN	NaN	9815.54	NaN	NaN	NaN	NaN	NaN	NaN	NaN	NaN	NaN	NaN	NaN	9214.63	NaN	NaN	NaN	10072.8	NaN	15140.4	10352.3	13877.2	NaN	14399.5	13210.7	11574.1	123	NaN	NaN	NaN	-347.17	NaN	NaN	NaN	NaN	NaN	NaN	NaN	NaN	NaN	NaN	NaN	-449.465	NaN	NaN	NaN	NaN
126	NaN	NaN	NaN	9468.37	NaN	NaN	NaN	NaN	NaN	NaN	NaN	NaN	NaN	NaN	NaN	8765.17	NaN	NaN	NaN	NaN	NaN	14837.5	11082.1	NaN	NaN	14418.7	NaN	NaN	126	NaN	NaN	NaN	NaN	NaN	NaN	NaN	NaN	NaN	NaN	NaN	NaN	NaN	NaN	NaN	NaN	NaN	NaN	NaN	NaN
129	NaN	NaN	NaN	NaN	NaN	NaN	NaN	NaN	NaN	NaN	NaN	NaN	NaN	NaN	NaN	NaN	NaN	NaN	NaN	NaN	NaN	14704.2	NaN	NaN	NaN	14368.3	NaN	NaN	129	NaN	NaN	NaN	NaN	NaN	NaN	NaN	NaN	NaN	NaN	NaN	NaN	NaN	NaN	NaN	NaN	NaN	NaN	NaN	NaN
132	NaN	NaN	NaN	NaN	NaN	NaN	NaN	NaN	NaN	NaN	NaN	NaN	NaN	NaN	NaN	NaN	NaN	NaN	NaN	NaN	NaN	14321.2	NaN	NaN	NaN	13697.8	NaN	NaN	132	NaN	NaN	NaN	NaN	NaN	NaN	NaN	NaN	NaN	NaN	NaN	NaN	NaN	NaN	NaN	NaN	NaN	NaN	NaN	NaN
135	NaN	NaN	NaN	NaN	NaN	NaN	NaN	NaN	NaN	NaN	NaN	NaN	NaN	NaN	NaN	NaN	NaN	NaN	NaN	NaN	NaN	NaN	NaN	NaN	NaN	13923.3	NaN	NaN	135	NaN	NaN	NaN	NaN	NaN	NaN	NaN	NaN	NaN	NaN	NaN	NaN	NaN	NaN	NaN	NaN	NaN	NaN	NaN	NaN
[truncated: 8 more columns]

## Sheet: Fig4c
Fig. 4c
source data
diploids, +HHF1 promoter-mCitrine	single traces
Time relative to bud emergence [min]	mCitrine amount [a.u.]
-99	NaN	NaN	NaN	NaN	NaN	NaN	NaN	NaN	NaN	NaN	NaN	NaN	NaN	NaN	NaN	NaN	NaN	NaN	NaN	NaN	NaN	NaN	NaN	NaN	NaN	NaN	NaN	NaN	NaN	NaN	NaN	NaN	NaN	NaN	NaN	NaN	NaN	NaN	NaN	NaN	NaN	NaN	NaN	NaN	NaN	NaN	NaN	NaN	NaN
-96	NaN	NaN	NaN	NaN	NaN	NaN	NaN	NaN	NaN	NaN	NaN	NaN	NaN	NaN	NaN	NaN	NaN	NaN	NaN	NaN	NaN	NaN	NaN	NaN	NaN	NaN	NaN	NaN	NaN	NaN	NaN	NaN	NaN	NaN	NaN	NaN	NaN	NaN	NaN	NaN	NaN	NaN	NaN	NaN	NaN	NaN	NaN	NaN	NaN
-93	NaN	NaN	NaN	NaN	NaN	NaN	NaN	NaN	NaN	NaN	NaN	NaN	NaN	NaN	NaN	NaN	NaN	NaN	NaN	NaN	NaN	NaN	NaN	NaN	NaN	NaN	NaN	NaN	NaN	NaN	NaN	NaN	NaN	NaN	NaN	NaN	NaN	NaN	NaN	NaN	NaN	NaN	NaN	NaN	NaN	NaN	NaN	NaN	NaN
-90	NaN	NaN	NaN	NaN	NaN	NaN	NaN	NaN	NaN	NaN	NaN	NaN	NaN	NaN	NaN	NaN	NaN	NaN	NaN	NaN	NaN	NaN	NaN	NaN	NaN	NaN	NaN	NaN	NaN	NaN	NaN	NaN	NaN	NaN	NaN	NaN	NaN	NaN	NaN	NaN	NaN	NaN	NaN	NaN	NaN	NaN	NaN	NaN	NaN
-87	NaN	NaN	NaN	NaN	NaN	NaN	NaN	NaN	NaN	NaN	NaN	NaN	NaN	NaN	NaN	NaN	NaN	NaN	NaN	NaN	NaN	NaN	NaN	NaN	NaN	NaN	NaN	NaN	NaN	NaN	NaN	NaN	NaN	NaN	NaN	NaN	NaN	NaN	NaN	NaN	NaN	NaN	NaN	NaN	NaN	NaN	NaN	NaN	NaN
-84	NaN	NaN	NaN	NaN	NaN	NaN	NaN	NaN	NaN	NaN	NaN	NaN	NaN	NaN	NaN	NaN	NaN	NaN	NaN	NaN	NaN	NaN	NaN	NaN	NaN	24781.9	NaN	NaN	NaN	NaN	NaN	NaN	NaN	NaN	NaN	NaN	NaN	NaN	NaN	NaN	NaN	NaN	NaN	NaN	NaN	NaN	NaN	NaN	NaN
-81	NaN	NaN	NaN	NaN	NaN	NaN	NaN	NaN	NaN	NaN	NaN	NaN	NaN	NaN	NaN	NaN	NaN	NaN	NaN	NaN	NaN	NaN	NaN	NaN	NaN	26403.4	NaN	NaN	NaN	NaN	NaN	NaN	NaN	NaN	NaN	NaN	NaN	NaN	NaN	NaN	NaN	NaN	NaN	NaN	NaN	NaN	NaN	NaN	NaN
-78	NaN	NaN	NaN	NaN	NaN	NaN	NaN	NaN	NaN	NaN	NaN	NaN	NaN	NaN	NaN	NaN	NaN	NaN	NaN	NaN	NaN	NaN	NaN	NaN	NaN	25022.2	NaN	NaN	NaN	NaN	NaN	NaN	NaN	NaN	NaN	NaN	NaN	NaN	NaN	NaN	NaN	NaN	NaN	NaN	NaN	NaN	NaN	NaN	NaN
-75	NaN	NaN	NaN	NaN	NaN	NaN	NaN	NaN	NaN	NaN	NaN	NaN	NaN	NaN	NaN	NaN	NaN	NaN	NaN	NaN	NaN	NaN	NaN	NaN	NaN	28696.9	NaN	NaN	NaN	NaN	NaN	NaN	NaN	NaN	NaN	NaN	NaN	NaN	NaN	NaN	NaN	NaN	NaN	NaN	NaN	NaN	NaN	NaN	NaN
-72	NaN	NaN	NaN	NaN	NaN	NaN	NaN	NaN	NaN	NaN	NaN	NaN	NaN	NaN	NaN	NaN	NaN	NaN	NaN	NaN	NaN	NaN	NaN	NaN	NaN	25140.7	NaN	NaN	NaN	NaN	NaN	NaN	NaN	NaN	NaN	NaN	NaN	NaN	NaN	NaN	NaN	NaN	NaN	NaN	NaN	NaN	NaN	NaN	NaN
-69	NaN	NaN	NaN	NaN	NaN	NaN	NaN	NaN	NaN	NaN	NaN	NaN	NaN	NaN	NaN	NaN	NaN	NaN	NaN	NaN	NaN	NaN	NaN	NaN	NaN	27364.4	NaN	NaN	NaN	NaN	NaN	NaN	NaN	NaN	NaN	NaN	NaN	NaN	NaN	NaN	NaN	NaN	NaN	NaN	NaN	NaN	NaN	NaN	NaN
-66	NaN	NaN	NaN	NaN	NaN	NaN	NaN	NaN	NaN	NaN	NaN	NaN	NaN	NaN	NaN	NaN	NaN	NaN	NaN	NaN	NaN	NaN	NaN	34035.6	NaN	27482.2	NaN	NaN	NaN	NaN	NaN	NaN	NaN	NaN	NaN	NaN	NaN	NaN	NaN	NaN	NaN	NaN	NaN	NaN	NaN	NaN	NaN	NaN	NaN
-63	NaN	NaN	NaN	NaN	NaN	NaN	NaN	NaN	NaN	NaN	NaN	NaN	NaN	NaN	NaN	NaN	NaN	NaN	NaN	NaN	NaN	NaN	NaN	36253	NaN	28702	NaN	NaN	NaN	NaN	NaN	NaN	NaN	NaN	NaN	NaN	NaN	NaN	NaN	NaN	NaN	NaN	NaN	NaN	NaN	NaN	NaN	NaN	NaN
-60	NaN	NaN	NaN	NaN	NaN	NaN	NaN	NaN	NaN	NaN	NaN	NaN	NaN	NaN	NaN	NaN	NaN	NaN	NaN	NaN	NaN	NaN	NaN	36044.7	NaN	27870.6	NaN	NaN	NaN	NaN	NaN	NaN	NaN	NaN	NaN	NaN	NaN	NaN	NaN	NaN	NaN	NaN	NaN	NaN	NaN	NaN	NaN	NaN	23537.6
-57	NaN	NaN	NaN	NaN	NaN	NaN	NaN	NaN	NaN	NaN	NaN	NaN	NaN	NaN	NaN	NaN	NaN	NaN	NaN	NaN	NaN	NaN	36889.3	36808.5	NaN	29373.4	NaN	NaN	NaN	NaN	NaN	NaN	NaN	NaN	NaN	NaN	NaN	NaN	NaN	NaN	NaN	NaN	NaN	NaN	NaN	NaN	NaN	NaN	25194.2
-54	NaN	NaN	NaN	NaN	NaN	NaN	NaN	NaN	NaN	NaN	NaN	NaN	NaN	NaN	NaN	NaN	NaN	NaN	NaN	NaN	NaN	NaN	35710.2	34112.8	NaN	29692.3	NaN	NaN	NaN	NaN	NaN	NaN	NaN	NaN	NaN	NaN	NaN	NaN	NaN	NaN	NaN	NaN	NaN	NaN	NaN	NaN	NaN	NaN	22773.3
-51	NaN	NaN	NaN	NaN	NaN	NaN	NaN	NaN	NaN	33978.5	NaN	NaN	NaN	NaN	NaN	NaN	NaN	NaN	33692.2	NaN	NaN	NaN	38126	35071.7	NaN	27564	NaN	NaN	NaN	NaN	NaN	NaN	NaN	NaN	NaN	NaN	NaN	NaN	NaN	NaN	NaN	NaN	NaN	NaN	NaN	NaN	NaN	NaN	25240.8
-48	28343	NaN	NaN	NaN	NaN	NaN	NaN	NaN	NaN	33188.4	NaN	NaN	NaN	NaN	NaN	NaN	NaN	NaN	31139.2	24380.2	NaN	NaN	39388.6	36310.2	NaN	29687.7	NaN	NaN	NaN	NaN	NaN	NaN	NaN	NaN	NaN	NaN	NaN	NaN	NaN	NaN	NaN	NaN	NaN	NaN	NaN	NaN	NaN	NaN	26998.8
-45	29116.3	NaN	NaN	NaN	NaN	NaN	NaN	NaN	NaN	31916.2	NaN	NaN	NaN	NaN	NaN	NaN	NaN	NaN	28294.3	25078.1	NaN	NaN	39313.4	37779.3	NaN	28757.3	NaN	NaN	NaN	NaN	NaN	NaN	NaN	NaN	NaN	NaN	NaN	NaN	NaN	NaN	NaN	NaN	NaN	NaN	NaN	NaN	NaN	NaN	23046.8
-42	27197.6	NaN	NaN	NaN	NaN	NaN	NaN	NaN	NaN	31162.3	NaN	NaN	NaN	NaN	NaN	NaN	29522.8	NaN	31873.5	25592.8	NaN	NaN	38848.4	36141.1	NaN	28997.6	NaN	NaN	NaN	NaN	NaN	NaN	NaN	NaN	32741.6	NaN	NaN	NaN	NaN	NaN	NaN	NaN	NaN	NaN	NaN	NaN	NaN	NaN	24021.1
-39	28366.2	NaN	NaN	NaN	37959	NaN	NaN	NaN	NaN	25181.3	NaN	NaN	NaN	NaN	NaN	29845.2	27997.8	NaN	31161	25005.9	NaN	NaN	37903.2	31060.5	NaN	28280.9	NaN	NaN	NaN	NaN	NaN	NaN	NaN	NaN	32840.3	NaN	NaN	NaN	NaN	NaN	NaN	NaN	NaN	NaN	NaN	NaN	NaN	NaN	26860.5
-36	31356.9	NaN	NaN	NaN	43120.2	NaN	NaN	NaN	NaN	34675.8	NaN	NaN	NaN	NaN	NaN	33288	30289.2	NaN	31298.3	26315.2	NaN	NaN	37117	26651	NaN	27356.4	NaN	NaN	NaN	NaN	NaN	NaN	NaN	NaN	32573.8	NaN	NaN	NaN	NaN	NaN	NaN	NaN	NaN	NaN	NaN	NaN	NaN	NaN	25890.6
-33	28386.2	NaN	NaN	NaN	39827.4	NaN	NaN	NaN	NaN	32074.3	NaN	NaN	NaN	NaN	NaN	34034	26838.9	NaN	32437.9	24445.7	NaN	NaN	30729.6	28667.3	NaN	22137.8	35215	NaN	NaN	NaN	NaN	NaN	NaN	NaN	32261.7	NaN	NaN	33261.2	NaN	NaN	NaN	NaN	NaN	NaN	24551.9	NaN	24592.3	NaN	23880
-30	28061.8	NaN	NaN	NaN	38751.8	32804.5	NaN	NaN	NaN	31909	NaN	NaN	NaN	NaN	NaN	31396.6	21546.6	NaN	33294.1	25795	29505.8	NaN	32636.4	33356.1	33138.5	26800.8	35632.6	NaN	NaN	NaN	NaN	35285.2	NaN	NaN	31755.3	NaN	NaN	34930.6	NaN	NaN	NaN	47851.8	NaN	NaN	25913.3	NaN	23663.2	NaN	23820.7
-27	28756.4	NaN	NaN	22435.9	36710.6	32723.5	NaN	NaN	NaN	31670.3	NaN	NaN	NaN	29635.3	NaN	33123.5	30735.8	NaN	29940.8	27645.2	30596.3	NaN	32449.9	35721.8	28938.6	26379.6	37234.7	NaN	NaN	NaN	25363.6	34217	NaN	NaN	32539.7	30105.5	NaN	35955.6	26424.5	NaN	NaN	49478.3	NaN	NaN	26143.6	NaN	24262.3	NaN	25157
-24	32482.2	NaN	23525.6	15834.4	39574.1	30460.3	NaN	NaN	NaN	32740.9	37830.1	32990.4	NaN	29992.4	NaN	32632	29958.7	NaN	28882.1	27624.3	31058.2	30382	35203.2	36959.7	30309.4	28036.1	37185.2	NaN	NaN	NaN	26074.2	32630.5	28095.8	26751.7	32777.6	29729.3	31063.3	33787.8	26685.9	NaN	28795.1	48987.6	NaN	24215.3	25916.8	NaN	23597.6	NaN	25170.3
-21	30853.1	NaN	22571.1	22194.2	39500.5	35106.3	NaN	31548.1	NaN	33233.3	39293.9	36034.6	NaN	32454.6	NaN	33304.1	27240.6	27260.2	24700.2	25150.5	28792.9	29900	36191.3	33917.5	30412.7	28260.9	36895.4	39379.5	NaN	25005.7	25611.5	32691.1	29336	28355.6	35346.1	28499.9	29782.1	35124.5	23979	NaN	30908.7	46869.9	NaN	22844	27044.7	34204.7	23583.5	NaN	26409.6
-18	32061.6	37585.4	26165.9	25987.9	39279.2	33758.1	27793.6	30562.5	NaN	34058.7	41120.7	34861.7	31172.9	31475.7	NaN	34307.7	30614.5	26485.2	31637.1	26807.8	28993.5	29060.2	35661.5	34296	31577.9	25248.7	36941.4	39035.1	27068.9	25469.4	25103.8	33056.9	29904	27096.7	32576.3	28563.4	31652.1	35825.5	23483.9	NaN	32158.6	48171.1	NaN	21893.2	27583.7	34729.8	24700	NaN	27226.5
-15	30526.2	38201.4	25922.5	24768.2	41147.4	32084.6	29563.8	33284.5	NaN	35224	39599.9	33042.9	28690.2	32314.8	NaN	31760.2	29619.9	26723.8	30754.5	28366.7	29889.3	30514	35734.5	34248.7	32511.8	28584.3	37026.3	38210.9	28413	25543.2	25543.5	33042.6	31620.8	27691.2	33472.5	30606	32234.5	36816	24407.6	NaN	32112.3	47145.1	NaN	22060.7	23166.5	33416	25401	27447.9	24992
-12	29685.7	37533.7	26480	26153.9	37332.6	33985.5	29295.6	32918.5	29344	32756.1	39372.8	33995.9	32380.9	31976.7	NaN	32741.3	30871.1	27005.4	29654.6	29423.6	28895.2	29262	37660.2	34191	31426.6	28576.1	36641.3	36701.6	26281.5	24939.6	25851.1	34027.3	30377.8	28241.4	31607.3	30687.4	32032.9	33599.2	26697.3	NaN	31201.5	49296.7	NaN	24594.4	19874.5	31770	23793.4	23856.1	24761.9
-9	28315.5	36002.5	25316.7	25747.3	39806.4	30776.7	30304.3	29925.7	25309.4	29892.7	40422.8	35258.4	30426.4	31921.5	NaN	32827.5	30058.5	29011.8	32020.1	27843	29138.2	28958.1	34634.1	33322.4	33293.9	30792.4	36702.8	38525.8	26175.6	26072.4	25740	33636.4	28935.3	30641.4	31982.5	31355.7	32003.1	34011.8	23514.1	NaN	30587.4	47912.1	28761.4	22332.7	26878	33630.5	25625.6	26044.2	24208.6
-6	23136.2	36138.1	25400.2	25023.7	37683.1	33342.8	30332	32751.9	25657.1	34370.7	40448.6	34004.2	31905.1	32773.4	NaN	31837.1	31745.8	27005.9	30988.2	28990.4	30528.2	27533.6	38465.5	34710.5	32882.2	28404.1	35492.6	38594.6	27322.2	25776.7	25782.2	33020	29808.1	27646.2	32468	32053.8	30596.5	35276.6	26923.8	NaN	31363.7	50005.1	31600.3	22561.8	27190.7	33206	24408	28744.8	28012.5
-3	23158.9	37581.7	25159.9	25993.3	36313.2	33458.3	31103.4	28085.5	27921.8	34369.8	39732.9	33006.9	31667.2	34613.4	28681.7	35319.4	30686.6	30076.7	32165.8	27085.5	30488.9	27772.4	35048.2	34258.5	33243.8	27821	38090.9	37481.1	25249.7	26427.4	26482.2	32749.5	31636.9	30513.2	32913.4	32109.3	32352.5	37129.6	23542.5	36501.3	31024	48588.5	31068.9	22780.8	23728.1	32732.9	25564.2	27113.9	24115
0	24391.7	35204.7	26925.2	25055.2	39310.3	32969.6	28766	30504.3	27602.4	32520.7	41407.2	32998.2	30488.5	33236.6	28983.4	34193.8	31861.7	27121.5	34387.2	28865.7	26992.8	28073.3	37825.1	36234.4	34546.1	28757	36096.4	38436.9	25647.9	24551.7	27296.2	31995.4	28165.2	28291.2	32286.8	30574.3	31376.2	36947.1	25703.4	38476.7	29324.5	50875.4	30464.2	23439.7	25789.9	33407.7	24128.8	27443.4	24435
3	25552.6	37936.7	26412.9	23985.5	38729.6	32745.2	26504.7	35230.1	27267.7	34719.9	36641.9	33615.1	31581.9	33172.7	27952.8	31616.8	30658.2	29755.5	33372.5	29196	26430.5	28425.2	37145.5	35287.4	32718.7	28499.9	37672.8	39004.6	30527.7	27317	24834.1	32702.7	30360.9	28934.8	33729.7	31438.2	31654.2	33565.4	23745.7	37875.2	29748.5	49442.8	29325.8	23701.3	25461.1	34231.6	22535.8	27729.5	27107.2
6	19416.3	36667.1	28371.1	25301.3	39693.2	32291.1	29560.6	30728.3	25384.7	32763.4	38278.1	31913.2	32880.1	32370.6	27797.4	30908.5	32098	29068.6	29205	29201.1	29509.9	29653.5	37110.8	36697.9	33786.4	26939.7	37435.3	38436	26488.7	24757.5	24609.2	33014.7	25091.4	32090.4	32271.8	30747.5	32031	36244.6	25570.6	38954.9	30632.2	45688.6	33603.2	25142	26960.6	33072.7	24753.4	26319.6	22014.8
9	24529.3	36107.3	25618.1	26543.4	38323.9	33440.7	30004.2	31469	27806.1	33787.6	38467	34049.2	29785.6	36023.2	27813.6	34039.9	31021.5	29409.2	27905.1	28338.8	29373.3	29594.3	39791.9	34870.9	33284.2	29225.5	38729.5	38919.4	24896.1	24452.7	25923.5	34835.4	30456.1	30830	36093.6	29082.7	32729.8	36800.2	23613.5	38757.5	29824.8	50637.1	32636.1	22389.6	25930.5	34419.4	24602.8	29816.4	24860.5
12	22088.6	36317.9	25365.3	25554.3	36542.6	32960	26227.4	31462.3	27363.1	33619.7	41325	37144.2	31574.2	34394.5	27795	34341.1	33341.3	26219.9	30489.7	28575.5	28970.5	25551.2	41751.1	35986.6	33598.7	29481.8	39075	38796.3	28358.2	24982.8	25711.4	34004.5	31052.8	30235.3	35717.8	30218.5	31724.7	36921.6	25815.5	38912.4	31834.5	50523.3	32090.7	21656.1	26029.5	34732.2	25021.9	26506.1	26434.3
15	21949.2	35583.8	26684.4	26331.5	41053.8	33773.7	28618.5	31086.5	27020.9	35756.9	42738.6	34367.7	32138.8	32730.6	30281.2	32967.2	32375.1	28085.6	29919.6	30251.4	29337.7	29218.8	46048.8	36509.7	34330.7	30726.5	36921.2	37416.6	27605.1	25919.2	24630.6	35416.3	34011.2	31302.7	35985.5	31749.5	30893.2	37264.5	24720.7	41531.9	31675.7	51023.1	33980.3	23689.8	24606.2	35003.4	24449.2	30377.3	25318.2
18	17325.1	38540.8	26885.3	23570	39541	34722.5	28669.2	32538	26763	36130.2	43546.7	36057.3	32878.9	30665.1	31867.6	33286.7	35158.7	29812.4	33210.9	30557.7	31611.3	30140.2	46425.4	38715.9	35191.1	32350.4	37636	38023	29414.5	26045.7	27920.5	36937.6	35434.7	32259.6	35387.1	32550.3	33812.9	37513.7	25927.2	41352.8	32948.3	52744.9	32890	21778.9	26251.4	36659.9	24004.5	29453.9	26157.2
21	22159.8	38986.3	30218.5	24585.1	44723.8	36798.2	29282.9	32297.2	27778.9	34783.9	48472.7	36429.7	29788.1	32283.1	27307.9	36007	36536.2	30303.7	37426.5	32524	31237.7	31193.5	43947.1	39787.1	36892.2	32589.4	38652	39395.6	29381	28005.4	28420.9	37046.6	32154.5	31367.9	34274	31680	35737.5	39743	27521.8	41910.5	33956.8	54387	33303.4	25397.3	29205.7	36405.8	24700.1	29508.4	28760.7
24	22607.7	41112.3	31812.9	24081.6	43674.1	40186.3	26975.3	34863.2	27648.4	36987.6	48679.5	36587.9	33945.7	36007.4	30854.3	35375.5	37072.8	33082.2	33898.7	32462.6	33057.7	30904.2	45219.6	39485.4	34119.1	37850.2	36496.3	39554.8	33980.5	29371.1	29188.8	38303.9	31641	33627.5	39638.9	31067.8	34216.5	40796.8	24740.6	46776.1	33010.2	52537.9	34638.6	24613.2	30368.5	36323.7	28751	29375.6	27504.3
27	25912.4	40545.8	30269.2	27666.7	47869.4	37995	26738.1	33397.8	29169	39352.9	48066.9	39442.1	38623.1	39228.8	36333.3	34702.1	39617	33120.6	35767	31703	35223.4	30669	51204	38898	35336.2	37190.7	34797.1	40564.6	34061.9	31670.3	30147.7	41079.1	32719.4	35021.8	41521	35728	35803.4	42830.7	29042	45788.6	35332.3	56850.8	36034.2	23331.6	29569.7	38940.4	31575.7	32391.2	26873
30	27386.4	40008.6	33611.4	28157.9	47368.3	39449.6	31039.2	33606.4	30122.5	38900.3	49716.1	42972	38445.7	40430.7	38867.3	32152.2	45032.4	32516.2	38250.7	35833.2	35255.1	32053.1	49821.2	43908.9	37567.5	40038.4	35768.2	40730.1	35713.9	33390.5	31790.6	43271.1	33952.4	39537	45448.2	35129.6	40129.1	45290.5	29128.1	45271.8	32588.9	58167	39413	33628.2	33710	39115.9	31905.2	34857.7	28152.1
33	27071.7	45394.3	34991.7	26147.5	50559.7	42993.8	30930.8	38060.3	34409	44094.2	55141.1	43721.4	37955.1	41556.4	41163.4	39640.1	43996.4	39037.8	42393.3	38841.1	41476.1	32689.7	49510.9	43175.2	40024.5	42296.8	41003.8	45367.3	35239.2	34739.4	32582.9	47261.4	35467.7	40486.6	44269.6	30959.3	40049.6	48045.7	31980.4	50185.8	37747.7	61140.2	40229.3	32540.6	38003.3	42242.7	33235.4	40001.4	31135.4
36	31805.2	48436.8	40362.2	27549.6	54799.9	44990.1	32949.8	40231	33433.5	44201.4	61506	46264.1	43687	46155.8	39067.5	41631.4	49970.7	38638.3	41797.5	45464.1	38341.1	37966.8	52444.5	45683.6	42439.2	43696.9	42667.7	46489	39745.4	40602.7	36159.4	46425.1	37284.7	43552.5	49113.7	35989.8	43820.9	49445.8	34710	52785.7	38144.2	60900	43885.2	31583.8	39332.8	45236.6	35883.4	38988.3	32015.8
39	36503.4	48560.8	42700.8	30326.8	57526.8	45020.6	35553.3	37458.7	36719.1	47954.7	59033.3	46854.3	40930.9	46074.9	45894.5	43273.1	52970.6	42376.3	42551.4	44523.7	41093.8	41966.3	54288.5	47422.3	46975.9	45038.9	43344.6	45509.3	41302.9	42098	37860.7	47494.6	37462.7	41983.9	51219.8	39085.5	44352.7	53207.7	39386	53444.3	39422	65320.5	44938.2	35283.2	41804.6	48622.3	37688	40582.2	37619.8
42	35443.1	50759.5	42279.9	30497.2	61103.3	49191.3	35651.8	36995.9	38469.8	48960.8	63466.3	49947.3	44935	38390.9	46810.8	46501.3	53951	41986.9	45744.7	48061.9	41104.8	39179	56030.1	48507.9	47077.2	49293.4	43329.1	45618.6	44293.4	45196.6	39488.4	47334.9	41492.5	47929.1	54610.9	39788.2	47498.4	53438.9	39623.7	54398.1	41808.6	69572.3	49212.8	36753.4	47262.4	51941.5	44484.6	41981.4	39949.8
45	37981.7	52494.3	47943	31873.6	59605.9	51127	37840.1	41183.8	40618.3	50256.7	65370.6	52301.3	39641.9	49984.8	40439.2	44119.3	58456.8	44364.7	47680.7	50901.3	43139.4	41325.3	60445.7	48370.9	49864.5	45298.2	48336.3	47592.6	47997.5	48106.3	42032.5	47860.2	41699.7	52441.1	57222.9	41510.9	53398.2	54825.1	41300.1	57685.8	39414.3	67662.9	47343.1	41539.3	50256.1	50555.6	44032.8	41296.5	37383.3
48	43656.9	57166.3	51683.5	34896.8	67791.6	52416.9	38600.7	35175.9	45412.7	52514.2	69442.1	52336	52256.4	53411.5	56177.5	50075.8	59126.9	49109.4	47456.4	53213.5	43034.6	45506.4	60650.1	48467.7	53034.3	52518.4	51752.7	51175.4	46848.7	49662	45369	52598.3	45388.1	56950.4	61476.9	42237.3	53957.1	56942.6	42088.9	64089.3	47589.7	71776.5	51640.9	41253	52265.2	50565.4	47381	46017.1	42166
51	44493.4	55239	52582.9	27421.5	67992.9	55966	41935.1	29091.8	45377.6	54282.9	70895.1	58726.1	55174.2	53761.9	55164.4	50575.9	60287.7	52969.6	53463.2	53839.3	46262.7	44722.5	66577.9	40660.1	56876.5	56203.6	54058.6	47125.4	46023.5	52288.6	44226.9	57917.2	45859.8	56690.9	63542.6	43885	55892.5	59801.9	42514.5	61592.5	45859.8	74763	55986.2	41636.3	52473.1	57373.3	49306.4	48451.7	45009.2
54	44082.3	58433.8	58139.2	39699.2	70701.4	56048.1	42740.9	40663.4	48142.6	54045.6	72755.7	58637.3	53042.1	53056.8	56138.6	52728.3	65225.5	51988.3	54639.1	57491.6	49464	43129	62653	48029.1	57816.8	57172.7	57203.4	55616	50698.1	55031.7	47397.4	59159.5	51945.5	59637.3	63336.8	39617.2	60046.9	61418.1	44272.9	67788.4	47185.9	79961.5	55282.2	44491.5	55128.2	57744.6	51297.5	48230	45926.9
57	45743.4	57593.6	64833.7	34819.9	70366.9	58585	46205.3	46202.7	50870.5	62125	74853.7	60573.9	56594	55823.3	57799.6	49807.7	66004.6	57198.9	55148	62815.5	49347.5	48919.8	48182.9	50430.4	58624.3	56368.3	59940.9	57599.1	51323.8	57040.4	49843	55429.3	53169.5	63935.6	61195.4	45841.7	60017.7	62970.6	47644.2	69314	48147.8	77985	58065	46884.5	60901.4	60523.1	54530.1	49115.8	51565.7
60	53360.8	64058.4	65448.9	41469.9	74097.1	55785	49078.2	46793.5	52472	58994.9	76783.9	65214.9	57112.7	58329.9	58522.9	48583.6	74063.7	61601	58798.5	62394.2	49336.2	51473.5	66780.3	53124.7	54912	54308.1	60321.8	57821.1	50102.4	57940.9	51305.9	55390.7	55195.9	66328.8	66206	45968.5	61580.5	69138.1	48339	69457.4	49587.4	81690.9	59826	47968.1	63458.9	58704.4	55045.4	49394.4	47711.2
63	40438.4	64558.2	65892.1	36255.4	73743.6	58349.2	49614.5	46914.4	55955.2	62671.9	77721.5	63779.8	63762.1	62430.7	58695.5	55000.1	74148.8	65271.4	57537.9	59958.5	51829	49463.6	69930.5	52581	48015.6	60831.7	63821.8	62382.3	51733.7	59853.1	51456.8	60673.9	57610.2	68517.4	68593.2	45653.4	66055.5	69567.4	46630	72348	49232.3	84847.9	58996.3	46078.2	62479.9	60044.7	57653.8	51592.6	49528.2
66	49893.8	62384.3	69683.3	40822.5	74531.4	57374.8	53961	47363.8	59204.4	63639.2	79450.2	67705.7	62200.9	62725.4	63960.2	55279.8	75837.1	67068.5	58281.9	60255.1	51767.1	50698	66128.9	57476.6	62419.3	64916	69891.9	63388.6	54316	62050.9	53356.1	60037.1	58854.1	72027.4	67267.1	45636.9	69808.2	72206.7	50974.7	69099.9	47840.6	84255.1	65399.5	51365.8	66730.3	59818.3	58157.3	51308.9	51108.5
69	49848.2	61849.5	67500.2	48340.5	81408.7	62918.9	54872	51306	59144.6	68420.5	75898.3	62350	67838.3	66275.1	65545.5	59485.9	74581.6	65813.4	58428	66401.7	57658.1	52581.9	70170.5	60322.1	63444.6	63244.2	70702	63695.5	52181.8	62016.7	51781	66954	59257.6	72707.3	70393.5	47506.7	65878.2	70545.8	47607.9	73051.1	50089	87840.5	62490.5	47627.2	68929.3	64824.9	59329	50235.8	51290.5
72	56151.3	63952.5	75214.2	49931.8	81315.3	60195	56019.2	49028.5	61044.8	67704.7	83681.5	69988.5	65613.7	66713	69985.3	57896.8	74487.6	63505.9	60784.4	66115.3	56309	53584.3	76321.1	57877.7	66522.1	72978.3	72447.3	63827.2	55588	65876.8	54764.2	65616.7	62599	74572.2	70581.7	51823.6	68498.1	67862.6	47285.4	76114.1	52502.7	90036.4	60528.4	50543	69669.4	63420.4	60434.9	54772.8	53992.4
75	59154.5	69799.1	74660.1	42388	78758.3	61884.6	55122.7	53230	61566.6	70219.6	87601.9	70257.9	63303	57962.8	69522.7	57586	74561	67940.4	62024.6	68393.6	57716.4	45327.9	81357.4	65767.6	67659.7	63938.3	75453.2	66400.4	53584	67573.1	54524.3	62591.2	64093.4	73016.8	68927.3	53605.3	70586	70415	51409.7	81409.9	51966.5	88429.5	65487.8	51790.8	70897.6	64088.7	60718.9	54893.4	53557.2
78	62765.9	62770.6	72801.6	48848.4	80021.2	61826.4	57027.7	46935.8	63325.1	71649.5	86623.5	73296.2	69554.8	63892.1	57924.7	60023.6	76706.1	68877.6	65884.5	68773.1	57911.1	52670.4	76159.2	56156	70196.4	68501.9	74799.4	64400.9	55585.3	68436.1	57709.8	65432.4	68097.2	76410.4	71874.7	51963.2	73328.4	72376.9	55386.4	79479.5	52080.3	90931.8	65564.6	51714.8	73223.8	64625	61158	55387.5	57669.7
81	60870.3	63995.8	73017.7	46442.8	79520.5	62248	55243.6	50563.7	66735.6	66650.4	87092.6	76438.8	70830.2	67160	64526.4	59914	80579.5	69592.4	62543.8	70964	57637.3	53411.8	81435.5	61760.9	75089.3	68032.6	74312.1	63897.8	55922.1	67727.8	57461.4	66073.7	67623.5	79020	73313.5	52371.8	74030.9	77332.1	54506.3	76561.6	55184.2	89454.8	63854.9	52986.7	72123.5	66567.5	65233.5	55075.9	55892.6
84	62140.3	60412.6	78673.6	52211.1	80263.4	67105.1	58794.8	54096.4	65032.3	70963.4	91347.5	75109.4	73203.1	68154.6	66447.3	62397.1	80400.4	74268.2	65850.6	70022.3	60541.3	55108.8	77392.7	64601.7	72786	67935.3	76205.2	68151.1	56065.7	68651.4	58476.9	62731.3	71232	78911.9	70203.6	54365.4	78949.9	74410.6	56522.4	78570.8	53861.8	90658.3	67274.9	53849.4	74560.9	61835.7	65659.2	58196.4	54747.3
87	61824.6	60419.9	74350.4	59741.4	85417.3	62200.4	63263.5	52414.7	67679.3	70795.9	85246.6	69648.2	73820.4	58554.4	68020.4	62218.7	81318.2	70250.2	68637.9	71155.7	61846.9	56087.5	73868.4	62950.6	77689.7	68281.6	77755.5	64673.7	58208.6	69406.1	58988.4	68387.7	71862.2	79146.6	70250	55822.7	73072.3	73515.8	54303.2	76541.8	55246.1	90090.8	65673.9	53369.8	76628.2	61135.9	58897.2	60275.2	60028.6
90	63817.7	42039.4	77046.1	55059.8	78051.5	65929.3	62473.6	54861.4	69268.2	74296.9	83570.8	70962.6	72693.8	70576	60743.6	62988.6	79091.1	70960.8	67510.8	66432.9	61366.4	57141.3	91459.2	65716	76652.9	72594.8	79623.5	68902	57545	68505.7	60629	64703.3	72503.2	81203.8	70969	42352.4	71640.8	70123.2	52533.1	78258.4	54998.1	91465	67167.7	55859.7	74340.9	65370	65909.5	59257.8	60433.9
93	63167.4	54468	77507.2	54757.6	78541.4	67235	60611.7	52618.7	69368.2	74677.8	79576.1	59803.8	75068.5	69365.8	69976.7	64368.4	82295.2	75765.9	69886.4	75059.9	58488.5	55167.1	91073	66062.6	75659	69903.6	83426.2	66164.9	56745.3	71124	65031.8	61918.7	72013.4	79432.3	75321.9	58114.1	73876.2	78447.1	53401.8	79860.6	57123.5	88693.9	67802.1	54253.1	76259.5	64562.1	70108.8	57438	58757.8
96	58329.4	62972.8	77597.9	54659.3	NaN	66703.6	65416.4	52780.1	71602.3	72109.4	87881.7	76384.3	74966.7	NaN	69144.5	65627.2	NaN	69575.7	71983.2	75633.8	62066.3	55256.5	90880.3	67049.8	77126.8	72612.9	82021.9	67792.4	59371	68118.9	62689.4	48578.5	74476.1	80299	71696.7	59420.7	72273	76657.8	52528.7	NaN	56543.6	90935.6	67154.6	59817.6	76861.4	66543	67441.5	58858.8	59823.9
99	63473.8	56206.8	75365	50505.3	NaN	63789.1	62885.8	57926.5	69405.5	72371.1	90600.1	74369.2	78906.3	NaN	NaN	63446.6	NaN	75114.7	71659.6	75468.4	62958.3	48737.3	95505.1	71840.2	76414.7	70753.2	82843.4	NaN	57236.7	70350.3	62351.1	63308.9	75795.7	81626.3	66119.1	58615.4	69772.4	71869.5	50447.3	NaN	NaN	NaN	69837.7	58474.3	76219.3	NaN	65394	NaN	57974.7
102	63435.4	59532.6	77676.1	52168.4	NaN	59441.5	62048.7	56019.7	69880.7	74367.5	87371.1	73793.8	74239.3	NaN	NaN	63809.4	NaN	75935.6	71357.8	NaN	61986.4	56178.6	95025.4	72335.5	77409.7	69584.1	83891.2	NaN	NaN	NaN	61593.1	69108.5	77687.3	NaN	73627.4	58114.6	73175.9	74239.9	51196.8	NaN	NaN	NaN	67034.8	55659.7	NaN	NaN	64537	NaN	58754.9
105	62312.3	59872.2	82513	52473.1	NaN	57777.9	61202.9	56547.3	71813.1	72831.4	95070.5	71857.5	75294.3	NaN	NaN	NaN	NaN	74025.8	71121.1	NaN	63891.7	55293.8	NaN	74416.4	81003.5	73556.4	83473	NaN	NaN	NaN	64848.3	NaN	76769.9	NaN	NaN	56759.2	72974.3	75024.2	53844.8	NaN	NaN	NaN	62936.6	56220.1	NaN	NaN	70149.2	NaN	61812.8
108	62017.1	62248	84809.1	47824.6	NaN	NaN	63934.6	52393.1	72753.2	75163.9	90387.3	76433.9	75574.5	NaN	NaN	NaN	NaN	72797.8	74805.9	NaN	64976.9	51723.4	NaN	NaN	82306.5	70914.9	NaN	NaN	NaN	NaN	62359.1	NaN	76673.2	NaN	NaN	54569.1	77473.3	NaN	NaN	NaN	NaN	NaN	NaN	59765.4	NaN	NaN	71347.6	NaN	61420.2
111	68373.8	65972.9	82093.2	44679.6	NaN	NaN	62286.4	NaN	71528.9	74628.2	95467.1	81898.6	79999.6	NaN	NaN	NaN	NaN	77637.1	69103.4	NaN	NaN	55091.7	NaN	NaN	84398	76196.6	NaN	NaN	NaN	NaN	63044.9	NaN	76566.3	NaN	NaN	NaN	77549.1	NaN	NaN	NaN	NaN	NaN	NaN	61617.9	NaN	NaN	69983.5	NaN	NaN
114	NaN	NaN	81446.6	48724.2	NaN	NaN	64251.5	NaN	NaN	79566	93937.9	78736.3	74846.2	NaN	NaN	NaN	NaN	NaN	NaN	NaN	NaN	58649.6	NaN	NaN	80557.1	71818.9	NaN	NaN	NaN	NaN	NaN	NaN	74481.5	NaN	NaN	NaN	74293.9	NaN	NaN	NaN	NaN	NaN	NaN	59924.6	NaN	NaN	69229.6	NaN	NaN
117	NaN	NaN	NaN	52139.6	NaN	NaN	61501.8	NaN	NaN	77201.2	95311.2	81955.9	75556.3	NaN	NaN	NaN	NaN	NaN	NaN	NaN	NaN	NaN	NaN	NaN	83932.2	NaN	NaN	NaN	NaN	NaN	NaN	NaN	NaN	NaN	NaN	NaN	75527.3	NaN	NaN	NaN	NaN	NaN	NaN	60178.9	NaN	NaN	NaN	NaN	NaN
120	NaN	NaN	NaN	53880.3	NaN	NaN	65951.4	NaN	NaN	77273.2	92646.3	NaN	75132.2	NaN	NaN	NaN	NaN	NaN	NaN	NaN	NaN	NaN	NaN	NaN	79327.6	NaN	NaN	NaN	NaN	NaN	NaN	NaN	NaN	NaN	NaN	NaN	NaN	NaN	NaN	NaN	NaN	NaN	NaN	56135.8	NaN	NaN	NaN	NaN	NaN
123	NaN	NaN	NaN	NaN	NaN	NaN	66509.7	NaN	NaN	78523	93282.8	NaN	NaN	NaN	NaN	NaN	NaN	NaN	NaN	NaN	NaN	NaN	NaN	NaN	NaN	NaN	NaN	NaN	NaN	NaN	NaN	NaN	NaN	NaN	NaN	NaN	NaN	NaN	NaN	NaN	NaN	NaN	NaN	NaN	NaN	NaN	NaN	NaN	NaN
126	NaN	NaN	NaN	NaN	NaN	NaN	68422.4	NaN	NaN	NaN	NaN	NaN	NaN	NaN	NaN	NaN	NaN	NaN	NaN	NaN	NaN	NaN	NaN	NaN	NaN	NaN	NaN	NaN	NaN	NaN	NaN	NaN	NaN	NaN	NaN	NaN	NaN	NaN	NaN	NaN	NaN	NaN	NaN	NaN	NaN	NaN	NaN	NaN	NaN
129	NaN	NaN	NaN	NaN	NaN	NaN	64247	NaN	NaN	NaN	NaN	NaN	NaN	NaN	NaN	NaN	NaN	NaN	NaN	NaN	NaN	NaN	NaN	NaN	NaN	NaN	NaN	NaN	NaN	NaN	NaN	NaN	NaN	NaN	NaN	NaN	NaN	NaN	NaN	NaN	NaN	NaN	NaN	NaN	NaN	NaN	NaN	NaN	NaN
132	NaN	NaN	NaN	NaN	NaN	NaN	64922	NaN	NaN	NaN	NaN	NaN	NaN	NaN	NaN	NaN	NaN	NaN	NaN	NaN	NaN	NaN	NaN	NaN	NaN	NaN	NaN	NaN	NaN	NaN	NaN	NaN	NaN	NaN	NaN	NaN	NaN	NaN	NaN	NaN	NaN	NaN	NaN	NaN	NaN	NaN	NaN	NaN	NaN
135	NaN	NaN	NaN	NaN	NaN	NaN	64767.3	NaN	NaN	NaN	NaN	NaN	NaN	NaN	NaN	NaN	NaN	NaN	NaN	NaN	NaN	NaN	NaN	NaN	NaN	NaN	NaN	NaN	NaN	NaN	NaN	NaN	NaN	NaN	NaN	NaN	NaN	NaN	NaN	NaN	NaN	NaN	NaN	NaN	NaN	NaN	NaN	NaN	NaN
138	NaN	NaN	NaN	NaN	NaN	NaN	NaN	NaN	NaN	NaN	NaN	NaN	NaN	NaN	NaN	NaN	NaN	NaN	NaN	NaN	NaN	NaN	NaN	NaN	NaN	NaN	NaN	NaN	NaN	NaN	NaN	NaN	NaN	NaN	NaN	NaN	NaN	NaN	NaN	NaN	NaN	NaN	NaN	NaN	NaN	NaN	NaN	NaN	NaN
141	NaN	NaN	NaN	NaN	NaN	NaN	NaN	NaN	NaN	NaN	NaN	NaN	NaN	NaN	NaN	NaN	NaN	NaN	NaN	NaN	NaN	NaN	NaN	NaN	NaN	NaN	NaN	NaN	NaN	NaN	NaN	NaN	NaN	NaN	NaN	NaN	NaN	NaN	NaN	NaN	NaN	NaN	NaN	NaN	NaN	NaN	NaN	NaN	NaN
144	NaN	NaN	NaN	NaN	NaN	NaN	NaN	NaN	NaN	NaN	NaN	NaN	NaN	NaN	NaN	NaN	NaN	NaN	NaN	NaN	NaN	NaN	NaN	NaN	NaN	NaN	NaN	NaN	NaN	NaN	NaN	NaN	NaN	NaN	NaN	NaN	NaN	NaN	NaN	NaN	NaN	NaN	NaN	NaN	NaN	NaN	NaN	NaN	NaN
147	NaN	NaN	NaN	NaN	NaN	NaN	NaN	NaN	NaN	NaN	NaN	NaN	NaN	NaN	NaN	NaN	NaN	NaN	NaN	NaN	NaN	NaN	NaN	NaN	NaN	NaN	NaN	NaN	NaN	NaN	NaN	NaN	NaN	NaN	NaN	NaN	NaN	NaN	NaN	NaN	NaN	NaN	NaN	NaN	NaN	NaN	NaN	NaN	NaN
150	NaN	NaN	NaN	NaN	NaN	NaN	NaN	NaN	NaN	NaN	NaN	NaN	NaN	NaN	NaN	NaN	NaN	NaN	NaN	NaN	NaN	NaN	NaN	NaN	NaN	NaN	NaN	NaN	NaN	NaN	NaN	NaN	NaN	NaN	NaN	NaN	NaN	NaN	NaN	NaN	NaN	NaN	NaN	NaN	NaN	NaN	NaN	NaN	NaN
153	NaN	NaN	NaN	NaN	NaN	NaN	NaN	NaN	NaN	NaN	NaN	NaN	NaN	NaN	NaN	NaN	NaN	NaN	NaN	NaN	NaN	NaN	NaN	NaN	NaN	NaN	NaN	NaN	NaN	NaN	NaN	NaN	NaN	NaN	NaN	NaN	NaN	NaN	NaN	NaN	NaN	NaN	NaN	NaN	NaN	NaN	NaN	NaN	NaN
156	NaN	NaN	NaN	NaN	NaN	NaN	NaN	NaN	NaN	NaN	NaN	NaN	NaN	NaN	NaN	NaN	NaN	NaN	NaN	NaN	NaN	NaN	NaN	NaN	NaN	NaN	NaN	NaN	NaN	NaN	NaN	NaN	NaN	NaN	NaN	NaN	NaN	NaN	NaN	NaN	NaN	NaN	NaN	NaN	NaN	NaN	NaN	NaN	NaN
159	NaN	NaN	NaN	NaN	NaN	NaN	NaN	NaN	NaN	NaN	NaN	NaN	NaN	NaN	NaN	NaN	NaN	NaN	NaN	NaN	NaN	NaN	NaN	NaN	NaN	NaN	NaN	NaN	NaN	NaN	NaN	NaN	NaN	NaN	NaN	NaN	NaN	NaN	NaN	NaN	NaN	NaN	NaN	NaN	NaN	NaN	NaN	NaN	NaN
162	NaN	NaN	NaN	NaN	NaN	NaN	NaN	NaN	NaN	NaN	NaN	NaN	NaN	NaN	NaN	NaN	NaN	NaN	NaN	NaN	NaN	NaN	NaN	NaN	NaN	NaN	NaN	NaN	NaN	NaN	NaN	NaN	NaN	NaN	NaN	NaN	NaN	NaN	NaN	NaN	NaN	NaN	NaN	NaN	NaN	NaN	NaN	NaN	NaN
165	NaN	NaN	NaN	NaN	NaN	NaN	NaN	NaN	NaN	NaN	NaN	NaN	NaN	NaN	NaN	NaN	NaN	NaN	NaN	NaN	NaN	NaN	NaN	NaN	NaN	NaN	NaN	NaN	NaN	NaN	NaN	NaN	NaN	NaN	NaN	NaN	NaN	NaN	NaN	NaN	NaN	NaN	NaN	NaN	NaN	NaN	NaN	NaN	NaN
168	NaN	NaN	NaN	NaN	NaN	NaN	NaN	NaN	NaN	NaN	NaN	NaN	NaN	NaN	NaN	NaN	NaN	NaN	NaN	NaN	NaN	NaN	NaN	NaN	NaN	NaN	NaN	NaN	NaN	NaN	NaN	NaN	NaN	NaN	NaN	NaN	NaN	NaN	NaN	NaN	NaN	NaN	NaN	NaN	NaN	NaN	NaN	NaN	NaN
171	NaN	NaN	NaN	NaN	NaN	NaN	NaN	NaN	NaN	NaN	NaN	NaN	NaN	NaN	NaN	NaN	NaN	NaN	NaN	NaN	NaN	NaN	NaN	NaN	NaN	NaN	NaN	NaN	NaN	NaN	NaN	NaN	NaN	NaN	NaN	NaN	NaN	NaN	NaN	NaN	NaN	NaN	NaN	NaN	NaN	NaN	NaN	NaN	NaN
174	NaN	NaN	NaN	NaN	NaN	NaN	NaN	NaN	NaN	NaN	NaN	NaN	NaN	NaN	NaN	NaN	NaN	NaN	NaN	NaN	NaN	NaN	NaN	NaN	NaN	NaN	NaN	NaN	NaN	NaN	NaN	NaN	NaN	NaN	NaN	NaN	NaN	NaN	NaN	NaN	NaN	NaN	NaN	NaN	NaN	NaN	NaN	NaN	NaN
177	NaN	NaN	NaN	NaN	NaN	NaN	NaN	NaN	NaN	NaN	NaN	NaN	NaN	NaN	NaN	NaN	NaN	NaN	NaN	NaN	NaN	NaN	NaN	NaN	NaN	NaN	NaN	NaN	NaN	NaN	NaN	NaN	NaN	NaN	NaN	NaN	NaN	NaN	NaN	NaN	NaN	NaN	NaN	NaN	NaN	NaN	NaN	NaN	NaN
180	NaN	NaN	NaN	NaN	NaN	NaN	NaN	NaN	NaN	NaN	NaN	NaN	NaN	NaN	NaN	NaN	NaN	NaN	NaN	NaN	NaN	NaN	NaN	NaN	NaN	NaN	NaN	NaN	NaN	NaN	NaN	NaN	NaN	NaN	NaN	NaN	NaN	NaN	NaN	NaN	NaN	NaN	NaN	NaN	NaN	NaN	NaN	NaN	NaN
183	NaN	NaN	NaN	NaN	NaN	NaN	NaN	NaN	NaN	NaN	NaN	NaN	NaN	NaN	NaN	NaN	NaN	NaN	NaN	NaN	NaN	NaN	NaN	NaN	NaN	NaN	NaN	NaN	NaN	NaN	NaN	NaN	NaN	NaN	NaN	NaN	NaN	NaN	NaN	NaN	NaN	NaN	NaN	NaN	NaN	NaN	NaN	NaN	NaN
186	NaN	NaN	NaN	NaN	NaN	NaN	NaN	NaN	NaN	NaN	NaN	NaN	NaN	NaN	NaN	NaN	NaN	NaN	NaN	NaN	NaN	NaN	NaN	NaN	NaN	NaN	NaN	NaN	NaN	NaN	NaN	NaN	NaN	NaN	NaN	NaN	NaN	NaN	NaN	NaN	NaN	NaN	NaN	NaN	NaN	NaN	NaN	NaN	NaN
189	NaN	NaN	NaN	NaN	NaN	NaN	NaN	NaN	NaN	NaN	NaN	NaN	NaN	NaN	NaN	NaN	NaN	NaN	NaN	NaN	NaN	NaN	NaN	NaN	NaN	NaN	NaN	NaN	NaN	NaN	NaN	NaN	NaN	NaN	NaN	NaN	NaN	NaN	NaN	NaN	NaN	NaN	NaN	NaN	NaN	NaN	NaN	NaN	NaN
192	NaN	NaN	NaN	NaN	NaN	NaN	NaN	NaN	NaN	NaN	NaN	NaN	NaN	NaN	NaN	NaN	NaN	NaN	NaN	NaN	NaN	NaN	NaN	NaN	NaN	NaN	NaN	NaN	NaN	NaN	NaN	NaN	NaN	NaN	NaN	NaN	NaN	NaN	NaN	NaN	NaN	NaN	NaN	NaN	NaN	NaN	NaN	NaN	NaN
195	NaN	NaN	NaN	NaN	NaN	NaN	NaN	NaN	NaN	NaN	NaN	NaN	NaN	NaN	NaN	NaN	NaN	NaN	NaN	NaN	NaN	NaN	NaN	NaN	NaN	NaN	NaN	NaN	NaN	NaN	NaN	NaN	NaN	NaN	NaN	NaN	NaN	NaN	NaN	NaN	NaN	NaN	NaN	NaN	NaN	NaN	NaN	NaN	NaN
198	NaN	NaN	NaN	NaN	NaN	NaN	NaN	NaN	NaN	NaN	NaN	NaN	NaN	NaN	NaN	NaN	NaN	NaN	NaN	NaN	NaN	NaN	NaN	NaN	NaN	NaN	NaN	NaN	NaN	NaN	NaN	NaN	NaN	NaN	NaN	NaN	NaN	NaN	NaN	NaN	NaN	NaN	NaN	NaN	NaN	NaN	NaN	NaN	NaN
201	NaN	NaN	NaN	NaN	NaN	NaN	NaN	NaN	NaN	NaN	NaN	NaN	NaN	NaN	NaN	NaN	NaN	NaN	NaN	NaN	NaN	NaN	NaN	NaN	NaN	NaN	NaN	NaN	NaN	NaN	NaN	NaN	NaN	NaN	NaN	NaN	NaN	NaN	NaN	NaN	NaN	NaN	NaN	NaN	NaN	NaN	NaN	NaN	NaN
204	NaN	NaN	NaN	NaN	NaN	NaN	NaN	NaN	NaN	NaN	NaN	NaN	NaN	NaN	NaN	NaN	NaN	NaN	NaN	NaN	NaN	NaN	NaN	NaN	NaN	NaN	NaN	NaN	NaN	NaN	NaN	NaN	NaN	NaN	NaN	NaN	NaN	NaN	NaN	NaN	NaN	NaN	NaN	NaN	NaN	NaN	NaN	NaN	NaN
207	NaN	NaN	NaN	NaN	NaN	NaN	NaN	NaN	NaN	NaN	NaN	NaN	NaN	NaN	NaN	NaN	NaN	NaN	NaN	NaN	NaN	NaN	NaN	NaN	NaN	NaN	NaN	NaN	NaN	NaN	NaN	NaN	NaN	NaN	NaN	NaN	NaN	NaN	NaN	NaN	NaN	NaN	NaN	NaN	NaN	NaN	NaN	NaN	NaN
210	NaN	NaN	NaN	NaN	NaN	NaN	NaN	NaN	NaN	NaN	NaN	NaN	NaN	NaN	NaN	NaN	NaN	NaN	NaN	NaN	NaN	NaN	NaN	NaN	NaN	NaN	NaN	NaN	NaN	NaN	NaN	NaN	NaN	NaN	NaN	NaN	NaN	NaN	NaN	NaN	NaN	NaN	NaN	NaN	NaN	NaN	NaN	NaN	NaN
213	NaN	NaN	NaN	NaN	NaN	NaN	NaN	NaN	NaN	NaN	NaN	NaN	NaN	NaN	NaN	NaN	NaN	NaN	NaN	NaN	NaN	NaN	NaN	NaN	NaN	NaN	NaN	NaN	NaN	NaN	NaN	NaN	NaN	NaN	NaN	NaN	NaN	NaN	NaN	NaN	NaN	NaN	NaN	NaN	NaN	NaN	NaN	NaN	NaN
216	NaN	NaN	NaN	NaN	NaN	NaN	NaN	NaN	NaN	NaN	NaN	NaN	NaN	NaN	NaN	NaN	NaN	NaN	NaN	NaN	NaN	NaN	NaN	NaN	NaN	NaN	NaN	NaN	NaN	NaN	NaN	NaN	NaN	NaN	NaN	NaN	NaN	NaN	NaN	NaN	NaN	NaN	NaN	NaN	NaN	NaN	NaN	NaN	NaN
219	NaN	NaN	NaN	NaN	NaN	NaN	NaN	NaN	NaN	NaN	NaN	NaN	NaN	NaN	NaN	NaN	NaN	NaN	NaN	NaN	NaN	NaN	NaN	NaN	NaN	NaN	NaN	NaN	NaN	NaN	NaN	NaN	NaN	NaN	NaN	NaN	NaN	NaN	NaN	NaN	NaN	NaN	NaN	NaN	NaN	NaN	NaN	NaN	NaN
222	NaN	NaN	NaN	NaN	NaN	NaN	NaN	NaN	NaN	NaN	NaN	NaN	NaN	NaN	NaN	NaN	NaN	NaN	NaN	NaN	NaN	NaN	NaN	NaN	NaN	NaN	NaN	NaN	NaN	NaN	NaN	NaN	NaN	NaN	NaN	NaN	NaN	NaN	NaN	NaN	NaN	NaN	NaN	NaN	NaN	NaN	NaN	NaN	NaN
225	NaN	NaN	NaN	NaN	NaN	NaN	NaN	NaN	NaN	NaN	NaN	NaN	NaN	NaN	NaN	NaN	NaN	NaN	NaN	NaN	NaN	NaN	NaN	NaN	NaN	NaN	NaN	NaN	NaN	NaN	NaN	NaN	NaN	NaN	NaN	NaN	NaN	NaN	NaN	NaN	NaN	NaN	NaN	NaN	NaN	NaN	NaN	NaN	NaN
228	NaN	NaN	NaN	NaN	NaN	NaN	NaN	NaN	NaN	NaN	NaN	NaN	NaN	NaN	NaN	NaN	NaN	NaN	NaN	NaN	NaN	NaN	NaN	NaN	NaN	NaN	NaN	NaN	NaN	NaN	NaN	NaN	NaN	NaN	NaN	NaN	NaN	NaN	NaN	NaN	NaN	NaN	NaN	NaN	NaN	NaN	NaN	NaN	NaN
[truncated: 194 more columns]

## Sheet: Fig4_rest
Fig. 4e					Fig. 4f					Fig. 4g					Fig. 4h					Fig. 4i			Fig. 4j			Fig. 4k			Fig. 4l
source data					source data					source data					source data					source data			source data			source data			source data
diploids, +HTB1 promoter-mCitrine					diploids, +HTB2 promoter-mCitrine					diploids, +HHF1 promoter-mCitrine					diploids, +ACT1 promoter-mCitrine					diploids, +ACT1 promoter-mCitrine			diploids, +HTB1 promoter-mCitrine			diploids, +HTB2 promoter-mCitrine			diploids, +HHF1 promoter-mCitrine
Cell Cycle Stage	mRNA spots	cell volume (mother + daugther) [fL]	mRNA concentration [1 / fL]		Cell Cycle Stage	mRNA spots	cell volume (mother + daugther) [fL]	mRNA concentration [1 / fL]		Cell Cycle Stage	mRNA spots	cell volume (mother + daugther) [fL]	mRNA concentration [1 / fL]		Cell Cycle Stage	mRNA spots	cell volume (mother + daugther) [fL]	mRNA concentration [1 / fL]		cell volume (mother + daugther) [fL]	mRNA concentration [1 / fL]		cell volume (mother + daugther) [fL]	mRNA concentration [1 / fL]		cell volume (mother + daugther) [fL]	mRNA concentration [1 / fL]		cell volume (mother + daugther) [fL]	mRNA concentration [1 / fL]
G1	5	25.9879	0.192397		G1	4	45.0915	0.0887085		G1	19	30.3573	0.62588		G1	2	29.9697	0.066734		45.4582	0.219982		56.9769	0.210612		44.7503	0.759772		40.5061	0.641879
G1	9	15.9144	0.565524		G1	3	21.6264	0.138719		G1	16	27.9567	0.572314		G1	1	18.6143	0.0537221		22.3156	0.134435		48.4946	0.515521		54.749	0.566221		45.6731	0.634947
G1	13	43.7902	0.29687		G1	8	33.8088	0.236625		G1	8	14.3889	0.555984		G1	8	49.7634	0.160761		36.0042	0.111098		32.7359	0.336023		35.2244	0.738125		36.528	0.903416
G1	8	37.8988	0.211088		G1	6	21.1668	0.283463		G1	14	27.3786	0.511349		G1	3	27.7696	0.108032		33.6783	0.861088		25.9905	0.69256		34.9864	0.771729		55.2916	0.687266
G1	0	22.354	0		G1	15	37.0425	0.40494		G1	14	22.8037	0.613935		G1	1	24.8156	0.0402972		43.5264	0.344619		56.8277	0.351941		45.44	0.550176		30.2356	0.793766
G1	4	16.9009	0.236674		G1	13	28.5477	0.455379		G1	17	33.7132	0.504253		G1	0	16.9026	0		45.9721	0.500303		31.9321	0.375798		37.5019	0.693299		36.3844	0.797045
G1	8	15.9795	0.500641		G1	14	37.5198	0.373137		G1	6	19.7685	0.303514		G1	10	34.6059	0.288968		43.5563	0.57397		33.0953	0.604316		31.886	0.595872		37.3486	0.749694
G1	9	25.9826	0.346385		G1	9	23.8505	0.37735		G1	22	43.0453	0.511089		G1	0	46.9914	0		25.0656	0.319162		23.6527	0.591899		34.4953	0.695746		37.4913	0.533457
G1	4	12.6121	0.317155		G1	7	18.4886	0.378612		G1	17	30.2573	0.561848		G1	1	31.045	0.0322113		49.4014	0.404847		28.5482	0.875711		39.4282	0.938416		30.7243	0.976426
G1	5	13.3602	0.374245		G1	26	37.3949	0.695282		G1	12	26.0154	0.461264		G1	3	31.3182	0.0957909		34.7835	0.488737		40.942	0.390797		37.3272	0.589383		42.6739	0.374937
G1	11	21.4716	0.512304		G1	12	35.405	0.338935		G1	15	46.4233	0.323114		G1	1	23.9054	0.0418316		31.9077	0.501446		26.6566	0.750284		67.8612	0.397871		52.332	0.611481
G1	10	24.4008	0.409823		G1	2	26.2799	0.0761039		G1	22	43.2907	0.508193		G1	4	20.941	0.191012		31.6442	0.379217		31.2883	0.447452		64.4149	0.574401		41.939	0.715325
G1	7	36.6512	0.19099		G1	9	53.2606	0.16898		G1	11	31.2273	0.352256		G1	11	22.8216	0.482		39.614	0.504872		33.2031	0.963764		53.7581	0.837083		50.199	0.856591
G1	9	21.5458	0.417715		G1	4	18.6645	0.214311		G1	4	24.1651	0.165528		G1	8	27.813	0.287635		31.6843	0.315613		45.46	0.483942		37.2949	0.965279		60.1411	0.299296
G1	10	18.0817	0.553046		G1	10	32.9182	0.303783		G1	8	33.4901	0.238876		G1	10	26.8536	0.37239		33.6734	0.593941		32.2856	0.495577		34.4059	0.901007		61.0118	0.655611
G1	13	31.1965	0.416713		G1	7	20.2947	0.344918		G1	12	35.7541	0.335626		G1	16	26.4947	0.603893		61.1311	0.458032		32.5128	0.707414		56.5099	0.902497		34.9313	0.687064
G1	6	28.7118	0.208973		G1	6	28.1757	0.21295		G1	15	29.5493	0.507625		G1	11	27.052	0.406624		37.2246	0.483552		28.3694	0.740234		33.1451	0.935281		51.8749	0.53976
G1	5	13.2887	0.376259		G1	10	20.7613	0.481664		G1	5	40.1698	0.124472		G1	5	19.8054	0.252457		55.8313	0.268667		46.4391	0.258403		46.2632	0.691695		40.0537	0.649128
G1	7	22.7981	0.307043		G1	15	25.2626	0.593762		G1	11	23.2127	0.473879		G1	9	24.5644	0.366384		30.5718	0.817746		29.8114	0.704428		48.6151	1.06963		47.3643	0.823406
G1	6	15.0933	0.397527		G1	17	27.1145	0.626972		G1	10	27.0585	0.36957		G1	12	24.4014	0.491776		32.9774	0.636799		26.6478	0.562899		37.9284	0.790964		29.5567	0.5075
G1	6	14.3977	0.416734		G1	14	26.6991	0.524363		G1	10	29.3093	0.341189		G1	19	28.4832	0.667061		27.2361	0.550739		31.2209	0.288269		36.6128	0.955951		38.695	0.671922
G1	5	31.6248	0.158104		G1	14	31.0819	0.450423		G1	20	27.0286	0.739958		G1	22	35.7483	0.615415		29.861	0.23442		20.9633	0.667833		50.8562	0.845521		41.0625	0.730594
G1	4	22.6926	0.176269		G1	20	40.9129	0.488843		G1	6	25.7027	0.233439		G1	29	35.8614	0.808669		40.1194	0.523438		30.9535	0.775356		53.5309	1.04612		59.9896	0.333391
G1	14	32.8581	0.426074		G1	10	22.3819	0.44679		G1	15	31.2191	0.480475		G1	10	25.4992	0.392169		56.4425	0.24804		26.3071	0.76025		37.9812	0.631892		37.1363	0.538556
G1	7	17.8797	0.391505		G1	10	51.9347	0.192549		G1	7	22.6126	0.309562		G1	6	19.0309	0.315277		50.8501	0.491641		29.9756	0.533768		25.7757	1.0475		34.1723	0.585269
G1	3	21.4177	0.140071		G1	3	24.1625	0.12416		G1	5	18.5325	0.269796		G1	6	21.6352	0.277326		36.6342	0.272969		27.5084	0.654344		31.4607	0.731071		51.8506	0.443582
G1	12	27.4249	0.437559		G1	15	52.4891	0.285774		G1	6	18.7981	0.319181		G1	13	41.3761	0.314191		32.951	0.424873		40.7209	0.221017		37.4805	0.640333		54.4397	0.459224
G1	7	37.8909	0.184741		G1	13	28.5746	0.454949		G1	15	37.4506	0.400528		G1	13	19.0749	0.681525		39.7096	0.579205		21.9905	0.818535		29.0237	0.895819		48.0965	0.374247
G1	6	18.0324	0.332734		G1	16	55.5191	0.288189		G1	14	32.1669	0.43523		G1	7	21.5628	0.324633		51.4097	0.661354		33.3779	0.838879		27.9414	0.85894		39.3557	0.635231
G1	6	26.4525	0.226821		G1	15	32.1672	0.466314		G1	11	20.679	0.531941		G1	8	17.746	0.450805		53.6755	0.409871		41.428	0.506903		45.7584	0.874157		34.2072	0.584673
G1	17	36.5058	0.46568		G1	24	30.7328	0.780925		G1	16	28.9205	0.55324		G1	8	19.1449	0.417865		45.9097	0.435638		32.6629	0.428621		29.7352	0.504453		39.4434	0.507056
G1	12	27.2478	0.440402		G1	3	35.3179	0.0849427		G1	8	32.353	0.247272		G1	21	30.6023	0.686222		30.96	0.322998		25.9211	0.732995		52.9399	0.56668		61.5002	0.341462
G1	6	24.1176	0.248781		G1	14	51.1432	0.273741		G1	14	34.252	0.408735		G1	12	23.9816	0.500384		30.2347	0.429969		31.1813	0.64141		55.8744	0.823276		40.815	0.612519
G1	6	17.9096	0.335016		G1	3	23.1285	0.12971		G1	7	35.7222	0.195957		G1	10	24.5928	0.406623		41.6485	0.816357		24.1997	0.743811		29.8176	1.00612		52.9206	0.510198
G1	15	31.1889	0.48094		G1	11	32.5521	0.33792		G1	4	17.2547	0.231821		G1	10	35.2309	0.283842		38.7223	0.800573		25.9688	1.03971		48.3844	0.558031		34.177	0.409632
G1	3	17.0565	0.175886		G1	12	62.1627	0.193042		G1	8	25.0302	0.319614		G1	12	33.5971	0.357173		40.0317	0.674465		22.3042	1.21053		40.4524	0.939375		38.3004	0.652735
G1	22	49.6291	0.443288		G1	8	24.9721	0.320357		G1	14	42.1008	0.332535		G1	23	37.255	0.617366		37.8094	0.528969		35.7661	0.503269		42.3371	0.708599		39.6093	0.631165
G1	5	44.7939	0.111622		G1	16	36.988	0.432573		G1	8	38.4772	0.207915		G1	15	24.0302	0.624213		42.6299	0.6099		23.3841	0.726988		35.3452	0.763895		30.7214	0.553361
G1	5	17.3095	0.288858		G1	9	30.6574	0.293567		G1	11	28.5609	0.385143		G1	22	69.9232	0.314631		47.8544	0.794075		33.343	0.869748		30.3491	0.856699		46.0032	0.586916
G1	5	40.8889	0.122283		G1	11	17.6642	0.622727		G1	21	30.4575	0.689485		G1	12	26.0072	0.46141		44.251	0.790942		45.4286	0.374214		42.7267	0.678733		33.4391	0.388766
G1	20	36.8194	0.543192		G1	19	42.1418	0.450858		G1	13	35.5815	0.365359		G1	17	42.8483	0.396748		38.5525	0.492834		23.7456	0.842261		33.9521	1.26649		53.8513	0.594228
G1	10	32.5647	0.307081		G1	9	34.9427	0.257565		G1	9	22.1037	0.407172		G1	17	40.9892	0.414744		30.5173	0.851975		39.643	0.655853		30.5522	1.30923		30.2749	0.858798
G1	7	23.2355	0.301263		G1	9	31.6741	0.284144		G1	3	26.2397	0.114331		G1	10	43.0579	0.232245		50.2439	0.457767		26.4147	0.530008		28.4799	0.948036		41.2348	0.339519
G1	13	54.0255	0.240627		G1	14	46.5449	0.300785		G1	14	53.7552	0.26044		G1	10	27.5433	0.363064		34.1793	0.468119		19.7617	1.31568		57.3237	0.575678		31.2317	0.768449
G1	2	17.9369	0.111502		G1	9	22.9544	0.392082		G1	12	31.103	0.385814		G1	14	38.8102	0.36073		58.3603	0.325564		46.967	0.510997		70.4629	0.525099		50.1468	0.398829
G1	2	12.5324	0.159587		G1	14	31.0934	0.450257		G1	1	27.322	0.0366005		G1	9	21.549	0.417652		40.1675	0.871352		46.9286	0.383561		47.5481	0.63094		39.8544	0.652375
G1	8	18.2904	0.437388		G1	21	28.2155	0.744271		G1	5	30.0794	0.166227		G1	18	42.2459	0.426077		38.6135	0.362568		34.8023	0.833279		38.6724	0.517164		32.6318	0.582254
G1	2	17.1882	0.116359		G1	10	30.0342	0.332954		G1	6	25.9724	0.231015		G1	14	45.3723	0.308558		47.5173	0.484034		38.0785	0.945415		30.7363	0.845905		37.4172	0.801771
G1	7	26.2362	0.266807		G1	26	45.1859	0.575401		G1	15	53.5195	0.280272		G1	6	20.6933	0.289948					43.0254	0.836716		41.1114	0.778373
G1	6	20.3559	0.294754		G1	9	21.3048	0.422439		G1	4	33.2017	0.120476		G1	13	33.7317	0.385394					41.8522	0.358404
G1	11	23.3563	0.470965		G1	24	38.2591	0.627302		G1	13	34.3837	0.378087		G1	8	31.006	0.258015					46.595	0.557999
G1	6	21.4379	0.279878		G1	12	37.117	0.323302		G1	9	30.6554	0.293586		G1	4	22.1142	0.180879					42.3517	0.425012
G1	2	19.3158	0.103542		G1	8	33.5968	0.238118		G1	0	31.2851	0		G1	12	34.4074	0.348762					56.6025	0.512345
G1	3	19.1458	0.156692		G1	18	29.7038	0.605982		G1	11	29.3908	0.374267		G1	4	25.192	0.158781					40.3844	0.420955
G1	18	37.8797	0.475188		G1	13	22.1383	0.587219		G1	7	24.8261	0.281961		G1	26	37.9779	0.684608					36.3985	0.824211
G1	11	33.338	0.329954		G1	17	31.169	0.545414		G1	7	30.5361	0.229237		G1	10	21.2468	0.470659					32.5532	0.614378
G1	8	12.8868	0.62079		G1	10	25.6062	0.39053		G1	17	39.731	0.427878		G1	19	18.349	1.03548					48.6257	0.555262
G1	9	30.9485	0.290805		G1	13	28.1481	0.461843		G1	7	20.8631	0.335521		G1	10	27.0966	0.36905					38.2262	0.28776
G1	3	13.4772	0.222598		G1	17	44.959	0.378122		G1	23	34.9987	0.657168		G1	22	30.5147	0.720964					32.7857	0.335512
G1	16	26.4159	0.605696		G1	5	18.5859	0.269021		G1	15	43.4704	0.345063		G1	10	17.07	0.585822					46.2521	0.497275
G1	15	27.811	0.539355		G1	19	34.4185	0.552028		G1	13	31.3525	0.41464		G1	17	21.4848	0.791256					34.0911	0.205332
G1	3	35.3704	0.0848167		G1	16	32.3011	0.495339		G1	11	49.6136	0.221713		G1	15	33.379	0.449384					60.4712	0.363809
G1	7	21.788	0.321278		G1	17	41.1319	0.413304		G1	7	24.5468	0.28517		G1	17	33.8237	0.502606					59.7017	0.502498
G1	17	48.8491	0.348011		G1	22	35.3349	0.622614		G1	12	35.3464	0.339498		G1	18	19.6031	0.918221					31.2986	1.05436
G1	8	23.1004	0.346315		G1	9	19.3152	0.465953		G1	10	20.6966	0.483172		G1	18	25.3793	0.709239					116.16	0.215221
G1	8	16.2299	0.492919		G1	27	31.4991	0.857168		G1	2	35.5636	0.0562373		G1	24	33.1536	0.723903					66.5971	0.180188
G1	12	34.5886	0.346935		G1	11	22.5255	0.488335		G1	7	28.2475	0.24781		G1	10	26.5035	0.377308					34.7759	0.488844
G1	5	19.6873	0.253971		G1	9	18.4724	0.487212		G1	5	30.4247	0.16434		G1	11	31.0638	0.35411					48.5278	0.453349
G1	9	39.0482	0.230484		G1	24	31.624	0.758918		G1	2	23.6843	0.084444		G1	14	28.0168	0.499701					30.5985	0.555582
G1	7	18.5891	0.376564		G1	26	58.4567	0.444774		G1	11	30.2922	0.36313		G1	11	17.7551	0.61954
G1	14	35.9341	0.389602		G1	15	38.8389	0.38621		G1	7	15.5459	0.450278		G1	13	31.3047	0.415273
G1	4	18.3666	0.217786		G1	12	34.2849	0.350009		G1	6	41.1334	0.145867		G1	22	67.5965	0.325461
G1	8	29.6259	0.270034		G1	17	34.6962	0.489968		G1	3	23.5574	0.127349		G1	8	36.1308	0.221418
G1	13	21.0351	0.618013		G1	12	20.3046	0.590998		G1	23	28.3518	0.811235		G1	32	59.7296	0.535748
G1	2	21.4476	0.0932505		G1	24	43.3382	0.553784		G1	14	41.7777	0.335107		G1	9	27.4058	0.328397
G1	3	17.4001	0.172413		G1	6	26.1389	0.229543		G1	14	24.4703	0.572123		G1	15	18.5413	0.809003
G1	18	27.3156	0.658965		G1	23	44.8057	0.513328		G1	11	29.1263	0.377665		G1	17	23.4856	0.723849
G1	15	14.1708	1.05852		S	34	44.7503	0.759772		G1	7	34.1213	0.205151		G1	16	47.9224	0.333873
G1	17	21.272	0.799172		S	31	54.749	0.566221		G1	1	16.4239	0.0608868		G1	8	25.8513	0.309462
G1	0	25.7589	0		S	26	35.2244	0.738125		G1	17	31.1107	0.546437		G1	13	25.7976	0.503922
G1	17	29.058	0.585036		S	27	34.9864	0.771729		G1	9	45.3011	0.198671		G1	24	36.5198	0.657177
G1	17	15.7089	1.08219		S	25	45.44	0.550176		G1	13	39.5176	0.328968		G1	14	17.9498	0.779955
G1	10	18.845	0.530644		S	26	37.5019	0.693299		G1	3	23.8423	0.125827		G1	21	35.7506	0.587403
G1	26	23.3411	1.11392		S	19	31.886	0.595872		G1	3	34.0281	0.0881625		G1	23	41.2597	0.557444
G1	10	20.4735	0.488437		S	24	34.4953	0.695746		G1	15	37.6027	0.398907		G1	7	18.7674	0.372988
G1	3	15.4287	0.194443		S	37	39.4282	0.938416		G1	2	22.0922	0.0905295		G1	21	34.1787	0.614417
G1	27	32.3659	0.834211		S	22	37.3272	0.589383		G1	7	35.6292	0.196468		G1	15	20.8124	0.720726
G1	7	19.7438	0.354541		S	27	67.8612	0.397871		G1	13	26.075	0.498563		G1	24	30.4232	0.788871
G1	3	11.12	0.269784		S	37	64.4149	0.574401		G1	11	13.3347	0.824914		G1	14	17.469	0.80142
G1	18	24.4855	0.735129		S	45	53.7581	0.837083		G1	17	36.6535	0.463803		G1	30	32.0871	0.934954
G1	3	18.2974	0.163957		S	36	37.2949	0.965279		G1	7	30.2286	0.231569		G1	26	37.9513	0.685089
G1	9	43.784	0.205554		S	31	34.4059	0.901007		G1	16	38.6624	0.413838		G1	19	26.8392	0.70792
G1	2	21.2732	0.0940151		S	51	56.5099	0.902497		G1	11	33.8809	0.324667		G1	25	28.8042	0.86793
G1	7	26.7055	0.262118		S	31	33.1451	0.935281		G1	3	16.5679	0.181073		G1	9	38.1796	0.235728
G1	5	31.9197	0.156643		S	32	46.2632	0.691695		G1	1	30.2183	0.0330925		G1	19	46.5426	0.408228
G1	15	27.8746	0.538124		S	52	48.6151	1.06963		G1	12	35.2904	0.340036		G1	14	34.126	0.410245
G1	22	36.3173	0.605773		S	30	37.9284	0.790964		G1	9	27.5489	0.326692		G1	14	55.5041	0.252234
G1	13	39.7972	0.326656		S	35	36.6128	0.955951		G1	14	36.1071	0.387736		G1	23	34.3784	0.669025
G1	10	29.3673	0.340515		S	43	50.8562	0.845521		G1	14	55.298	0.253174		G1	24	38.391	0.625147
G1	25	35.3062	0.708091		S	56	53.5309	1.04612		G1	8	32.8203	0.243752		G1	20	32.176	0.621582
G1	11	24.3263	0.452185		S	24	37.9812	0.631892		G1	8	23.7201	0.337267		G1	14	39.2904	0.356321
G1	5	23.7195	0.210797		S	27	25.7757	1.0475		G1	13	28.1827	0.461276		G1	14	25.2574	0.554294
G1	9	25.2398	0.35658		S	23	31.4607	0.731071		G1	9	39.0418	0.230522		G1	20	26.5182	0.754199
G1	6	14.9031	0.402602		S	24	37.4805	0.640333		G1	5	17.2975	0.289059		G1	16	19.5457	0.818596
G1	7	29.7651	0.235175		S	26	29.0237	0.895819		G1	11	30.4391	0.361378		G1	16	16.3298	0.979802
G1	16	39.9288	0.400713		S	24	27.9414	0.85894		G1	10	24.2859	0.411762		G1	29	27.1704	1.06734
G1	1	29.464	0.0339397		S	40	45.7584	0.874157		G1	16	31.2335	0.512271		G1	16	17.299	0.92491
G1	20	30.0087	0.666473		S	15	29.7352	0.504453		G1	17	32.6385	0.520857		G1	16	37.2037	0.430064
G1	10	22.1987	0.450478		S	30	52.9399	0.56668		G1	5	34.3174	0.145699		G1	13	22.2168	0.585142
G1	4	28.0256	0.142727		S	46	55.8744	0.823276		G1	0	31.5263	0		G1	24	40.5823	0.591391
G1	13	43.2356	0.300678		S	30	29.8176	1.00612		G1	14	49.4603	0.283055		G1	20	29.3609	0.681179
G1	16	31.1854	0.51306		S	27	48.3844	0.558031		G1	4	34.3013	0.116614		G1	13	32.6761	0.397845
G1	6	31.7439	0.189013		S	38	40.4524	0.939375		G1	19	37.6174	0.505086		G1	26	39.1684	0.6638
G1	4	14.3517	0.278713		S	30	42.3371	0.708599		S	26	40.5061	0.641879		G1	11	38.5774	0.285141
G1	39	44.847	0.869623		S	27	35.3452	0.763895		S	29	45.6731	0.634947		G1	10	24.966	0.400545
G1	13	23.806	0.546081		S	26	30.3491	0.856699		S	33	36.528	0.903416		G1	25	38.4045	0.650966
G1	8	24.4966	0.326575		S	29	42.7267	0.678733		S	38	55.2916	0.687266		G1	24	22.5935	1.06225
G1	28	43.9919	0.636481		S	43	33.9521	1.26649		S	24	30.2356	0.793766		G1	19	32.4685	0.585182
G1	20	43.4352	0.460456		S	40	30.5522	1.30923		S	29	36.3844	0.797045		G1	21	30.07	0.698371
G1	22	39.2871	0.55998		S	27	28.4799	0.948036		S	28	37.3486	0.749694		G1	17	31.0602	0.547324
G1	16	25.0865	0.637794		S	33	57.3237	0.575678		S	20	37.4913	0.533457		G1	22	60.4363	0.364019
G1	6	23.2985	0.257527		S	37	70.4629	0.525099		S	30	30.7243	0.976426		G1	15	24.4468	0.613577
G1	24	27.2253	0.881534		S	30	47.5481	0.63094		S	16	42.6739	0.374937		G1	20	21.2758	0.940034
G1	15	27.5492	0.54448		S	20	38.6724	0.517164		S	32	52.332	0.611481		G1	24	36.3897	0.659528
G1	16	38.1213	0.419713		S	26	30.7363	0.845905		S	30	41.939	0.715325		G1	19	37.5221	0.506368
G1	2	23.0854	0.0866347		S	32	41.1114	0.778373		S	43	50.199	0.856591		G1	20	31.1271	0.642528
G1	9	22.77	0.395257		G2M	41	43.787	0.936352		S	18	60.1411	0.299296		G1	20	28.7775	0.694988
G1	5	42.8035	0.116813		G2M	14	40.7245	0.343774		S	40	61.0118	0.655611		G1	9	27.6632	0.325342
G1	7	28.6037	0.244724		G2M	23	63.0175	0.364978		S	24	34.9313	0.687064		G1	19	36.1927	0.524968
G1	4	28.5456	0.140127		G2M	12	62.3374	0.192501		S	28	51.8749	0.53976		G1	20	35.7207	0.559899
G1	14	43.4205	0.322428		G2M	23	59.3992	0.387211		S	26	40.0537	0.649128		G1	10	22.9242	0.43622
G1	30	52.9687	0.566373		G2M	27	31.271	0.86342		S	39	47.3643	0.823406		G1	18	36.5055	0.493077
G1	16	38.6361	0.414121		G2M	21	64.8661	0.323744		S	15	29.5567	0.5075		G1	22	23.3666	0.941517
G1	9	37.5268	0.239829		G2M	25	63.4338	0.394112		S	26	38.695	0.671922		G1	7	12.7906	0.547275
G1	16	29.3283	0.545548		G2M	11	46.4784	0.236669		S	30	41.0625	0.730594		G1	12	18.3953	0.652339
G1	3	47.0667	0.0637393		G2M	19	49.1346	0.386693		S	20	59.9896	0.333391		G1	13	23.0928	0.562947
G1	2	21.7065	0.0921385		G2M	27	68.8811	0.39198		S	20	37.1363	0.538556		G1	13	27.276	0.47661
G1	5	32.5743	0.153495		G2M	37	55.5056	0.6666		S	20	34.1723	0.585269		G1	18	27.8881	0.645437
G1	8	26.7489	0.299078		G2M	15	31.0377	0.483284		S	23	51.8506	0.443582		G1	15	35.4369	0.423287
G1	6	33.3324	0.180005		G2M	20	73.1226	0.273513		S	25	54.4397	0.459224		G1	8	22.6199	0.353671
G1	7	30.7794	0.227425		G2M	31	46.4338	0.667617		S	18	48.0965	0.374247		G1	14	28.5242	0.490811
G1	9	18.8143	0.478361		G2M	35	43.0392	0.813213		S	25	39.3557	0.635231		G1	29	44.4823	0.651944
G1	19	29.9501	0.634389		G2M	22	73.2698	0.30026		S	20	34.2072	0.584673		G1	14	20.4198	0.685608
G1	4	35.6348	0.11225		G2M	40	52.5547	0.761111		S	20	39.4434	0.507056		G1	26	28.9288	0.89876
G1	4	40.8188	0.0979939		G2M	22	53.248	0.413161		S	21	61.5002	0.341462		G1	12	18.1693	0.660454
G1	3	44.0927	0.0680384		G2M	27	45.421	0.594439		S	25	40.815	0.612519		G1	17	24.5479	0.692522
G1	6	34.5801	0.17351		G2M	33	54.605	0.60434		S	27	52.9206	0.510198		G1	9	37.63	0.239171
G1	3	31.4894	0.0952701		G2M	30	78.0372	0.384432		S	14	34.177	0.409632		G1	10	14.3698	0.695902
G1	11	33.9079	0.324408		G2M	17	44.4337	0.382593		S	25	38.3004	0.652735		G1	17	30.5373	0.556697
G1	5	34.9257	0.143161		G2M	17	37.7982	0.449756		S	25	39.6093	0.631165		G1	11	17.7589	0.619407
G1	12	37.3348	0.321416		G2M	6	33.6807	0.178144		S	17	30.7214	0.553361		G1	14	76.5967	0.182775
G1	15	39.1417	0.383223							S	27	46.0032	0.586916		S	10	45.4582	0.219982
G1	7	41.7168	0.167798							S	13	33.4391	0.388766		S	3	22.3156	0.134435
G1	4	24.4084	0.163878							S	32	53.8513	0.594228		S	4	36.0042	0.111098
G1	5	23.0957	0.216491							S	26	30.2749	0.858798		S	29	33.6783	0.861088
G1	11	57.205	0.192291							S	14	41.2348	0.339519		S	15	43.5264	0.344619
G1	7	38.3488	0.182535							S	24	31.2317	0.768449		S	23	45.9721	0.500303
G1	10	28.6142	0.349477							S	20	50.1468	0.398829		S	25	43.5563	0.57397
S	12	56.9769	0.210612							S	26	39.8544	0.652375		S	8	25.0656	0.319162
S	25	48.4946	0.515521							S	19	32.6318	0.582254		S	20	49.4014	0.404847
S	11	32.7359	0.336023							S	30	37.4172	0.801771		S	17	34.7835	0.488737
S	18	25.9905	0.69256							G2M	27	32.689	0.825967		S	16	31.9077	0.501446
S	20	56.8277	0.351941							G2M	32	53.3026	0.600346		S	12	31.6442	0.379217
S	12	31.9321	0.375798							G2M	22	61.5154	0.357634		S	20	39.614	0.504872
S	20	33.0953	0.604316							G2M	17	55.1638	0.308173		S	10	31.6843	0.315613
S	14	23.6527	0.591899							G2M	17	37.5925	0.452218		S	20	33.6734	0.593941
S	25	28.5482	0.875711							G2M	22	61.127	0.359906		S	28	61.1311	0.458032
S	16	40.942	0.390797							G2M	20	44.8939	0.445495		S	18	37.2246	0.483552
S	20	26.6566	0.750284							G2M	27	47.1204	0.573001		S	15	55.8313	0.268667
S	14	31.2883	0.447452							G2M	10	71.9061	0.13907		S	25	30.5718	0.817746
S	32	33.2031	0.963764							G2M	23	45.423	0.506351		S	21	32.9774	0.636799
S	22	45.46	0.483942							G2M	22	50.5939	0.434835		S	15	27.2361	0.550739
S	16	32.2856	0.495577							G2M	15	57.9041	0.259049		S	7	29.861	0.23442
S	23	32.5128	0.707414							G2M	20	45.3978	0.44055		S	21	40.1194	0.523438
S	21	28.3694	0.740234							G2M	20	51.2423	0.390302		S	14	56.4425	0.24804
S	12	46.4391	0.258403							G2M	24	59.4607	0.403628		S	25	50.8501	0.491641
S	21	29.8114	0.704428							G2M	28	47.4247	0.59041		S	10	36.6342	0.272969
S	15	26.6478	0.562899							G2M	12	62.45	0.192154		S	14	32.951	0.424873
S	9	31.2209	0.288269							G2M	22	49.1384	0.447715		S	23	39.7096	0.579205
S	14	20.9633	0.667833							G2M	15	49.4869	0.30311		S	34	51.4097	0.661354
S	24	30.9535	0.775356							G2M	39	48.9437	0.796833		S	22	53.6755	0.409871
S	20	26.3071	0.76025							G2M	29	54.0894	0.53615		S	20	45.9097	0.435638
S	16	29.9756	0.533768												S	10	30.96	0.322998
S	18	27.5084	0.654344												S	13	30.2347	0.429969
S	9	40.7209	0.221017												S	34	41.6485	0.816357
S	18	21.9905	0.818535												S	31	38.7223	0.800573
S	28	33.3779	0.838879												S	27	40.0317	0.674465
S	21	41.428	0.506903												S	20	37.8094	0.528969
S	14	32.6629	0.428621												S	26	42.6299	0.6099
S	19	25.9211	0.732995												S	38	47.8544	0.794075
S	20	31.1813	0.64141												S	35	44.251	0.790942
S	18	24.1997	0.743811												S	19	38.5525	0.492834
S	27	25.9688	1.03971												S	26	30.5173	0.851975
S	27	22.3042	1.21053												S	23	50.2439	0.457767
S	18	35.7661	0.503269												S	16	34.1793	0.468119
S	17	23.3841	0.726988												S	19	58.3603	0.325564
S	29	33.343	0.869748												S	35	40.1675	0.871352
S	17	45.4286	0.374214												S	14	38.6135	0.362568
S	20	23.7456	0.842261												S	23	47.5173	0.484034
S	26	39.643	0.655853												G2M	1	68.0078	0.0147042
S	14	26.4147	0.530008												G2M	4	40.4257	0.0989469
S	26	19.7617	1.31568												G2M	5	49.0648	0.101906
S	24	46.967	0.510997												G2M	8	64.2434	0.124526
S	18	46.9286	0.383561												G2M	23	45.2709	0.508053
S	29	34.8023	0.833279												G2M	31	46.5531	0.665906
S	36	38.0785	0.945415												G2M	24	47.1893	0.50859
S	36	43.0254	0.836716												G2M	17	41.0809	0.413817
S	15	41.8522	0.358404												G2M	21	59.0489	0.355638
S	26	46.595	0.557999												G2M	15	47.1585	0.318076
S	18	42.3517	0.425012												G2M	18	54.7065	0.329029
S	29	56.6025	0.512345												G2M	25	51.2435	0.487867
S	17	40.3844	0.420955												G2M	16	49.8598	0.3209
S	30	36.3985	0.824211												G2M	16	39.4528	0.405548
S	20	32.5532	0.614378												G2M	20	42.1782	0.474179
S	27	48.6257	0.555262												G2M	22	52.2903	0.420728
S	11	38.2262	0.28776												G2M	30	50.296	0.596468
S	11	32.7857	0.335512												G2M	23	41.9806	0.547872
S	23	46.2521	0.497275												G2M	32	34.4097	0.929969
S	7	34.0911	0.205332												G2M	35	41.2275	0.848948
S	22	60.4712	0.363809												G2M	17	48.7828	0.348483
S	30	59.7017	0.502498												G2M	29	38.43	0.754619
S	33	31.2986	1.05436												G2M	33	46.6109	0.707989
S	25	116.16	0.215221												G2M	25	63.4751	0.393855
S	12	66.5971	0.180188												G2M	28	30.4789	0.918668
S	17	34.7759	0.488844												G2M	25	39.7723	0.628578
S	22	48.5278	0.453349												G2M	31	39.7154	0.780553
S	17	30.5985	0.555582												G2M	28	45.4192	0.616479
G2M	16	40.3671	0.396362												G2M	22	43.3062	0.50801
G2M	13	56.3032	0.230893												G2M	27	61.8376	0.436628
G2M	12	58.3268	0.205737												G2M	19	41.1466	0.461764
G2M	15	28.7898	0.521018												G2M	20	43.629	0.458411
G2M	9	35.3915	0.254298												G2M	23	68.2839	0.336829
G2M	8	39.7283	0.201368												G2M	20	61.0816	0.327431
G2M	11	32.8311	0.335048												G2M	23	33.9146	0.678174
G2M	31	54.7302	0.566415												G2M	28	51.7096	0.541486
G2M	19	47.3235	0.401492												G2M	20	36.3475	0.550245
G2M	9	56.3469	0.159725												G2M	22	39.6659	0.554633
G2M	10	34.702	0.288168
G2M	16	40.5832	0.394252
G2M	12	47.1758	0.254368
G2M	11	32.8994	0.334352
G2M	6	32.4629	0.184826
G2M	14	30.121	0.464792
G2M	24	40.3607	0.594638
G2M	20	42.0908	0.475163
G2M	26	36.92	0.704226
G2M	16	52.5603	0.304412
G2M	24	41.698	0.575567
G2M	16	41.1545	0.388779
G2M	22	45.5415	0.483076
G2M	27	55.5651	0.485917
G2M	4	57.6763	0.0693525
G2M	14	51.7257	0.270658
G2M	13	26.9957	0.481558
G2M	9	42.1025	0.213764
G2M	5	44.1915	0.113144
G2M	17	36.5746	0.464803
G2M	33	37.6561	0.876353
G2M	26	49.4052	0.526261
G2M	17	39.9523	0.425507
G2M	18	45.6153	0.394604
G2M	12	53.747	0.223268
G2M	21	49.3709	0.425352
G2M	19	40.8397	0.465234
G2M	13	43.7996	0.296807
G2M	31	75.7689	0.409139
G2M	11	42.2752	0.2602
G2M	18	64.9608	0.27709
G2M	10	58.3861	0.171274
G2M	8	59.0949	0.135376
G2M	17	48.8051	0.348324
G2M	12	60.6946	0.197711
G2M	8	57.5767	0.138945
G2M	21	50.8944	0.412619
G2M	11	43.3613	0.253682
G2M	11	54.4775	0.201918
G2M	10	59.8483	0.167089
G2M	5	58.6751	0.085215
G2M	3	43.3593	0.0691894
G2M	11	57.501	0.191301
G2M	8	32.7367	0.244374
G2M	18	60.9139	0.295499
G2M	12	46.1624	0.259952
G2M	6	24.0971	0.248993

## Sheet: Fig6
Fig. 6b - Flow Cytometry					Fig. 6c - Flow Cytometry						Fig. 6d - RT-qPCR
source data					source data						source data
Strain	Truncation	Cell volume [fL]	mCitrine concentration [a.u.]		Strain	Truncation	Ploidy	Cell volume [fL]	mCitrine concentration [a.u.]		Truncation	Promoter	Ploidy	Cell volume [fL]	relative mCitrine concentration, normalized on RDN18 [a.u.]
HTB1prom	Full	44.7107	16.6602		HTB1prom	300bp	Haploid	40.4125	9.44917		300bp	HTB1prom	Haploid	39.3054	0.000110781
HTB1prom	Full	44.0529	15.3469		HTB1prom	300bp	Haploid	40.2522	8.04876		300bp	HTB1prom	Haploid	46.204	0.000143168
HTB1prom	Full	48.6688	23.1511		HTB1prom	300bp	Haploid	40.7083	10.288		300bp	HTB1prom	Haploid	82.1801	0.000104805
HTB1prom	Full	47.5394	21.1567		HTB1prom	300bp	Haploid	32.7292	10.0623		300bp	HTB1prom	Haploid	72.6838	0.000101235
HTB1prom	Full	91.9764	9.76893		HTB1prom	300bp	Haploid	32.7652	9.4332		300bp	HTB1prom	Diploid	69.1991	7.99801e-05
HTB1prom	Full	92.1948	8.77616		HTB1prom	300bp	Haploid	31.9451	11.9201		300bp	HTB1prom	Diploid	145.496	4.88934e-05
HTB1prom	300bp	45.1397	5.34149		HTB1prom	300bp	Haploid	108.024	10.7325		450bp	HTB1prom	Haploid	37.4037	0.000892414
HTB1prom	300bp	44.5795	5.1397		HTB1prom	300bp	Haploid	108.583	9.31528		450bp	HTB1prom	Haploid	39.1567	0.00113744
HTB1prom	300bp	34.0297	6.20581		HTB1prom	300bp	Haploid	106.941	8.79837		450bp	HTB1prom	Haploid	77.8673	9.38034e-05
HTB1prom	300bp	34.0426	6.81964		HTB1prom	450bp	Haploid	39.7895	22.0963		450bp	HTB1prom	Haploid	88.1589	0.000123774
HTB1prom	300bp	82.5109	3.71598		HTB1prom	450bp	Haploid	39.8085	23.4892		450bp	HTB1prom	Diploid	65.6975	0.000194223
HTB1prom	300bp	84.4596	3.7188		HTB1prom	450bp	Haploid	39.4676	26.7926		450bp	HTB1prom	Diploid	137.782	9.71114e-05
HTB1prom	450bp	45.4117	13.4243		HTB1prom	450bp	Haploid	31.7829	46.815		450bp	HTB1prom	Diploid	144.773	0.000167913
HTB1prom	450bp	44.527	11.3913		HTB1prom	450bp	Haploid	31.971	38.4914		300bp	HTB1prom	Haploid	43.9658	7.30883e-05
HTB1prom	450bp	36.1907	25.0141		HTB1prom	450bp	Haploid	31.7695	45.1379		300bp	HTB1prom	Haploid	46.2689	6.18872e-05
HTB1prom	450bp	35.6693	22.6867		HTB1prom	450bp	Haploid	107.327	13.7078		300bp	HTB1prom	Haploid	109.719	4.88934e-05
HTB1prom	450bp	78.2267	7.04807		HTB1prom	450bp	Haploid	110.461	14.7872		300bp	HTB1prom	Haploid	115.476	3.40969e-05
HTB1prom	450bp	75.4319	6.85911		HTB1prom	450bp	Haploid	109.203	15.5048		300bp	HTB1prom	Diploid	66.5497	2.65671e-05
HTB1prom	600bp	44.2712	16.979		HTB1prom	Full	Haploid	42.2243	31.1493		300bp	HTB1prom	Diploid	71.9218	2.76953e-05
HTB1prom	600bp	44.4894	14.8864		HTB1prom	Full	Haploid	39.7715	27.9679		300bp	HTB1prom	Diploid	157.101	2.11351e-05
HTB1prom	600bp	34.0956	29.7711		HTB1prom	Full	Haploid	39.2131	29.9699		300bp	HTB1prom	Diploid	145.175	2.37782e-05
HTB1prom	600bp	34.0364	27.3581		HTB1prom	Full	Haploid	38.3413	42.4419		450bp	HTB1prom	Haploid	39.4028	0.000357443
HTB1prom	600bp	87.2566	7.61016		HTB1prom	Full	Haploid	38.6567	33.3987		450bp	HTB1prom	Haploid	41.2566	0.000284359
HTB1prom	600bp	87.3234	7.58005		HTB1prom	Full	Haploid	40.9149	39.139		450bp	HTB1prom	Haploid	70.5489	0.000112328
HTB1prom	750bp	44.7913	16.9172		HTB1prom	Full	Haploid	116.133	24.6264		450bp	HTB1prom	Haploid	108.537	5.61638e-05
HTB1prom	750bp	44.93	17.3713		HTB1prom	Full	Haploid	117.336	16.4448		450bp	HTB1prom	Diploid	68.6495	0.000138291
HTB1prom	750bp	33.8748	29.8293		HTB1prom	Full	Haploid	118.261	23.3816		450bp	HTB1prom	Diploid	68.6978	0.00013451
HTB1prom	750bp	33.8123	29.2371		HTB1prom	Full	Diploid	61.148	27.7453		450bp	HTB1prom	Diploid	184.969	3.78329e-05
HTB1prom	750bp	85.4143	7.67277		HTB1prom	Full	Diploid	61.0932	24.5682		450bp	HTB1prom	Diploid	158.328	3.29354e-05
HTB1prom	750bp	84.1584	7.64787		HTB1prom	Full	Diploid	60.8131	28.1995		300bp	HTB1prom	Haploid	37.0201	0.000129928
HTB1prom	Full	45.9727	20.8668		HTB1prom	Full	Diploid	148.123	9.30531		300bp	HTB1prom	Haploid	34.0546	0.000113896
HTB1prom	Full	44.7273	18.9321		HTB1prom	Full	Diploid	152.501	10.4515		300bp	HTB1prom	Haploid	80.8731	0.000106268
HTB1prom	Full	44.059	27.8516		HTB1prom	Full	Diploid	146.188	11.477		300bp	HTB1prom	Haploid	83.0716	8.63167e-05
HTB1prom	Full	43.0116	28.2296		HTB1prom	300bp	Diploid	70.176	6.35184		300bp	HTB1prom	Diploid	67.5258	9.1873e-05
HTB1prom	Full	87.1141	12.2067		HTB1prom	300bp	Diploid	69.5302	5.8858		300bp	HTB1prom	Diploid	67.5904	5.5008e-05
HTB1prom	Full	101.267	10.2521		HTB1prom	300bp	Diploid	72.6755	5.70142		300bp	HTB1prom	Diploid	142.427	3.52993e-05
HTB1prom	300bp	47.5738	6.6237		HTB1prom	300bp	Diploid	62.1372	4.91955		300bp	HTB1prom	Diploid	144.524	5.0268e-05
HTB1prom	300bp	44.2929	5.97495		HTB1prom	300bp	Diploid	64.3746	5.7805		450bp	HTB1prom	Haploid	39.2427	0.000523327
HTB1prom	300bp	44.0413	5.88422		HTB1prom	300bp	Diploid	62.4061	4.01909		450bp	HTB1prom	Haploid	39.1636	0.000478233
HTB1prom	300bp	36.5308	7.72237		HTB1prom	300bp	Diploid	144.44	3.69675		450bp	HTB1prom	Haploid	92.4376	0.000143168
HTB1prom	300bp	36.7062	6.36828		HTB1prom	300bp	Diploid	145.442	2.94954		450bp	HTB1prom	Haploid	86.4146	0.000123774
HTB1prom	300bp	36.7444	7.61148		HTB1prom	300bp	Diploid	144.416	4.71642		450bp	HTB1prom	Diploid	65.9877	0.000240779
HTB1prom	300bp	75.948	5.4065		HTB1prom	450bp	Diploid	68.0464	15.7623		450bp	HTB1prom	Diploid	146.247	6.91457e-05
HTB1prom	300bp	71.9649	5.6631		HTB1prom	450bp	Diploid	67.6025	16.444		450bp	HTB1prom	Diploid	145.234	7.15842e-05
HTB1prom	300bp	78.7632	4.92624		HTB1prom	450bp	Diploid	67.8194	17.8879		450bp	HTB1prom	Diploid	65.7294	0.000288328
HTB1prom	450bp	44.9355	16.2314		HTB1prom	450bp	Diploid	62.1824	18.1783		300bp	HTB1prom	Haploid	43.5891	0.000129928
HTB1prom	450bp	44.4935	17.9183		HTB1prom	450bp	Diploid	62.1632	16.7222		300bp	HTB1prom	Haploid	42.073	0.000148217
HTB1prom	450bp	44.8294	15.3823		HTB1prom	450bp	Diploid	62.331	17.9259		300bp	HTB1prom	Haploid	102.648	0.000112328
HTB1prom	450bp	37.498	29.233		HTB1prom	450bp	Diploid	153.342	7.63008		300bp	HTB1prom	Haploid	102.522	0.00013451
HTB1prom	450bp	36.2881	30.4394		HTB1prom	450bp	Diploid	153.842	7.77767		450bp	HTB1prom	Haploid	41.0217	0.000530632
HTB1prom	450bp	37.4694	25.8407		HTB1prom	450bp	Diploid	150.976	7.25596		450bp	HTB1prom	Haploid	43.4557	0.000498541
HTB1prom	450bp	66.8977	10.2789		HTB1prom	300bp	Haploid	41.0387	10.066		450bp	HTB1prom	Haploid	102.543	8.69171e-05
HTB1prom	450bp	75.5396	9.37821		HTB1prom	300bp	Haploid	40.5655	8.23589		450bp	HTB1prom	Haploid	105.839	9.38034e-05
HTB1prom	450bp	66.1693	11.3207		HTB1prom	300bp	Haploid	40.6885	10.5266		300bp	HTB1prom	Diploid	73.382	0.000122919
HTB1prom	600bp	44.5391	20.7044		HTB1prom	300bp	Haploid	32.5771	12.0861		300bp	HTB1prom	Diploid	139.747	7.20821e-05
HTB1prom	600bp	44.3576	22.6008		HTB1prom	300bp	Haploid	32.5951	10.6954		450bp	HTB1prom	Diploid	75.0902	0.000176261
HTB1prom	600bp	44.7096	22.273		HTB1prom	300bp	Haploid	32.5403	10.7855		450bp	HTB1prom	Diploid	168.097	6.36271e-05
HTB1prom	600bp	38.1131	34.6588		HTB1prom	300bp	Haploid	88.0896	6.13966		450bp	HTB1prom	Diploid	156.073	6.23176e-05
HTB1prom	600bp	37.0624	37.2088		HTB1prom	300bp	Haploid	83.604	5.78051		300bp	HHF1prom	Haploid	40.3936	4.11143e-05
HTB1prom	600bp	36.8651	36.0351		HTB1prom	300bp	Haploid	83.2618	8.11228		300bp	HHF1prom	Haploid	40.4817	4.59365e-05
HTB1prom	600bp	69.2771	13.3218		HTB1prom	450bp	Haploid	40.7093	24.79		300bp	HHF1prom	Haploid	109.352	2.12821e-05
HTB1prom	600bp	69.1902	13.4133		HTB1prom	450bp	Haploid	39.8937	20.2125		300bp	HHF1prom	Haploid	103.424	2.44467e-05
HTB1prom	600bp	65.304	13.5797		HTB1prom	450bp	Haploid	39.976	25.0108		300bp	HHF1prom	Diploid	69.9333	1.17254e-05
HTB1prom	750bp	45.8668	19.3498		HTB1prom	450bp	Haploid	32.5492	41.7186		300bp	HHF1prom	Diploid	69.2516	1.31007e-05
HTB1prom	750bp	44.8005	19.0319		HTB1prom	450bp	Haploid	32.4654	39.8097		300bp	HHF1prom	Diploid	140.282	6.8285e-06
HTB1prom	750bp	45.2024	20.6811		HTB1prom	450bp	Haploid	32.2976	40.0805		300bp	HHF1prom	Diploid	146.414	8.1205e-06
HTB1prom	750bp	38.4784	28.4374		HTB1prom	450bp	Haploid	82.9131	14.7583		450bp	HHF1prom	Haploid	41.5925	0.000443125
HTB1prom	750bp	38.2139	30.5845		HTB1prom	450bp	Haploid	83.5258	12.4724		450bp	HHF1prom	Haploid	36.748	0.000372622
HTB1prom	750bp	38.3291	30.3561		HTB1prom	450bp	Haploid	87.1021	12.0789		450bp	HHF1prom	Haploid	106.597	0.000141197
HTB1prom	750bp	63.8044	13.9457		HTB1prom	Full	Haploid	40.4234	32.9016		450bp	HHF1prom	Haploid	111.081	0.000104081
HTB1prom	750bp	60.1872	14.5047		HTB1prom	Full	Haploid	40.0558	27.7943		450bp	HHF1prom	Diploid	69.6718	0.000101235
HTB1prom	750bp	58.3501	13.8073		HTB1prom	Full	Haploid	40.1177	28.5144		450bp	HHF1prom	Diploid	70.971	0.000124635
HHF1prom	Full	45.5709	31.9789		HTB1prom	Full	Haploid	39.7	41.1481		450bp	HHF1prom	Diploid	152.297	5.61638e-05
HHF1prom	Full	43.5922	39.2853		HTB1prom	Full	Haploid	40.3389	37.793		450bp	HHF1prom	Diploid	154.41	5.61638e-05
HHF1prom	Full	38.3052	57.4904		HTB1prom	Full	Haploid	39.1912	45.0562		300bp	HHF1prom	Haploid	33.3757	0.000131742
HHF1prom	Full	44.141	42.862		HTB1prom	Full	Haploid	107.057	18.9395		300bp	HHF1prom	Haploid	34.273	0.000133581
HHF1prom	Full	94.1784	26.7439		HTB1prom	Full	Haploid	109.216	18.3208		300bp	HHF1prom	Haploid	116.417	7.72557e-05
HHF1prom	Full	100.502	24.5389		HTB1prom	Full	Haploid	107.979	19.3627		300bp	HHF1prom	Haploid	116.926	8.69171e-05
HHF1prom	600bp	45.8111	45.3643		HTB1prom	Full	Diploid	62.4453	22.5541		450bp	HHF1prom	Haploid	33.3291	0.000844275
HHF1prom	600bp	44.928	55.6291		HTB1prom	Full	Diploid	61.5895	22.9393		450bp	HHF1prom	Haploid	32.4589	0.000983355
HHF1prom	600bp	34.9253	39.7402		HTB1prom	Full	Diploid	62.0031	20.9216		450bp	HHF1prom	Haploid	99.8036	0.000229376
HHF1prom	600bp	33.8557	91.0016		HTB1prom	Full	Diploid	132.538	10.1713		450bp	HHF1prom	Haploid	119.954	0.000240779
HHF1prom	600bp	80.6539	39.313		HTB1prom	Full	Diploid	132.068	9.74545		300bp	HHF1prom	Diploid	65.7859	8.33765e-05
HHF1prom	600bp	88.4881	36.0752		HTB1prom	Full	Diploid	135.219	10.1028		300bp	HHF1prom	Diploid	68.8837	4.11143e-05
HHF1prom	450bp	47.9752	27.3703		HTB1prom	300bp	Diploid	67.4883	5.41473		300bp	HHF1prom	Diploid	150.006	2.7504e-05
HHF1prom	450bp	43.983	65.405		HTB1prom	300bp	Diploid	67.5755	4.28969		300bp	HHF1prom	Diploid	151.056	3.07298e-05
HHF1prom	450bp	38.0912	88.5553		HTB1prom	300bp	Diploid	67.6301	6.60256		450bp	HHF1prom	Diploid	63.9176	0.00225916
HHF1prom	450bp	40.1196	90.2482		HTB1prom	300bp	Diploid	63.645	5.04035		450bp	HHF1prom	Diploid	63.7919	0.000838443
HHF1prom	450bp	96.014	38.7041		HTB1prom	300bp	Diploid	63.4824	6.55022		450bp	HHF1prom	Diploid	164.375	0.000227791
HHF1prom	450bp	73.8734	43.6606		HTB1prom	300bp	Diploid	63.6245	5.07545		450bp	HHF1prom	Diploid	163.345	0.000209611
HHF1prom	300bp	43.7206	4.80169		HTB1prom	300bp	Diploid	140.287	5.52412		300bp	HHF1prom	Haploid	33.8006	0.000141197
HHF1prom	300bp	45.0425	4.34633		HTB1prom	300bp	Diploid	137.275	4.00696		300bp	HHF1prom	Haploid	33.4243	0.00012039
HHF1prom	300bp	35.8872	4.77754		HTB1prom	300bp	Diploid	137.541	4.06693		300bp	HHF1prom	Haploid	122.985	0.000114688
HHF1prom	300bp	42.9892	4.05549		HTB1prom	450bp	Diploid	68.6227	15.3046		300bp	HHF1prom	Haploid	127.098	8.57205e-05
HHF1prom	300bp	74.2904	3.37074		HTB1prom	450bp	Diploid	67.9452	14.3724		450bp	HHF1prom	Haploid	32.9366	0.0005055
HHF1prom	300bp	84.0744	4.33901		HTB1prom	450bp	Diploid	68.0911	15.2092		450bp	HHF1prom	Haploid	32.5813	0.000437024
HHF1prom	150bp	47.4806	5.3791		HTB1prom	450bp	Diploid	62.5182	17.2899		450bp	HHF1prom	Haploid	124.219	0.000117912
HHF1prom	150bp	43.1519	5.29719		HTB1prom	450bp	Diploid	62.5037	15.4235		450bp	HHF1prom	Haploid	124.219	0.000123774
HHF1prom	150bp	35.6374	3.35651		HTB1prom	450bp	Diploid	62.2581	16.457		300bp	HHF1prom	Diploid	64.2619	3.50555e-05
HHF1prom	150bp	33.6539	4.42339		HTB1prom	450bp	Diploid	131.301	6.6635		300bp	HHF1prom	Diploid	66.1802	3.29354e-05
HHF1prom	150bp	75.7042	2.28286		HTB1prom	450bp	Diploid	133.526	6.70896		300bp	HHF1prom	Diploid	155.409	3.00974e-05
HHF1prom	150bp	87.0237	4.11439		HTB1prom	450bp	Diploid	137.405	5.40906		300bp	HHF1prom	Diploid	162.315	2.32889e-05
HHF1prom	Full	45.6093	40.0795		HTB1prom	300bp	Haploid	43.19	8.69588		450bp	HHF1prom	Diploid	63.9011	0.000375214
HHF1prom	Full	42.9963	39.8411		HTB1prom	300bp	Haploid	43.2852	7.44426		450bp	HHF1prom	Diploid	64.9829	0.000322145
HHF1prom	Full	34.774	68.4498		HTB1prom	300bp	Haploid	43.8949	6.19648		450bp	HHF1prom	Diploid	153.647	0.000128139
HHF1prom	Full	35.5941	61.3797		HTB1prom	300bp	Haploid	36.0589	8.81023		450bp	HHF1prom	Diploid	156.271	0.000122919
HHF1prom	Full	101.19	30.5593		HTB1prom	300bp	Haploid	36.2982	9.63715
HHF1prom	Full	98.7154	30.602		HTB1prom	300bp	Haploid	36.3941	7.23908
HHF1prom	600bp	44.7848	33.9965		HTB1prom	300bp	Haploid	65.973	7.49016		VDP
HHF1prom	600bp	42.362	36.2582		HTB1prom	300bp	Haploid	66.8582	6.26561		Truncation	Promoter	Ploidy	VDP	SE
HHF1prom	600bp	43.2503	37.7857		HTB1prom	300bp	Haploid	67.679	6.79534		300bp	HTB1prom	Haploid	-0.432673	0.223181
HHF1prom	600bp	34.0714	57.04		HTB1prom	450bp	Haploid	43.3052	21.6407		300bp	HTB1prom	Diploid	-0.566042	0.432656
HHF1prom	600bp	34.3231	54.7346		HTB1prom	450bp	Haploid	42.6626	17.9901		450bp	HTB1prom	Haploid	-1.99659	0.212407
HHF1prom	600bp	33.5751	59.7454		HTB1prom	450bp	Haploid	43.05	19.9323		450bp	HTB1prom	Diploid	-1.33714	0.245409
HHF1prom	600bp	104.793	23.0953		HTB1prom	450bp	Haploid	36.0144	32.0663		300bp	HHF1prom	Haploid	-0.397933	0.318294
HHF1prom	600bp	105.724	27.5185		HTB1prom	450bp	Haploid	36.6762	34.121		300bp	HHF1prom	Diploid	-0.57646	0.512628
HHF1prom	600bp	105.992	24.0919		HTB1prom	450bp	Haploid	36.0059	31.6304		450bp	HHF1prom	Haploid	-1.11565	0.165487
HHF1prom	450bp	46.6015	41.8431		HTB1prom	450bp	Haploid	66.9806	13.4585		450bp	HHF1prom	Diploid	-1.42129	0.605347
HHF1prom	450bp	45.3691	40.7267		HTB1prom	450bp	Haploid	68.4259	11.8839
HHF1prom	450bp	43.0298	43.6655		HTB1prom	450bp	Haploid	69.4978	15.0111
HHF1prom	450bp	35.7922	70.2429		HTB1prom	Full	Haploid	43.0794	22.2375		Median concentration diploid/haploid at 60 fL, after bootstrapping, n = 10000
HHF1prom	450bp	34.4845	70.4422		HTB1prom	Full	Haploid	42.9836	21.9928		Truncation	Promoter	c_Dip/c_Hap at 60 fL	2.5-percentile	97.5-percentile
HHF1prom	450bp	33.572	76.4317		HTB1prom	Full	Haploid	43.0317	21.8247		300bp	HTB1prom	0.643289	0.345894	1.22586
HHF1prom	450bp	106.815	37.0174		HTB1prom	Full	Haploid	38.1946	40.3142		450bp	HTB1prom	0.989579	0.731468	1.35548
HHF1prom	450bp	108.246	32.7367		HTB1prom	Full	Haploid	38.6461	31.7595		300bp	HHF1prom	0.422894	0.198137	0.895492
HHF1prom	450bp	108.322	33.3578		HTB1prom	Full	Haploid	38.8823	35.9525		450bp	HHF1prom	1.41662	0.516093	3.7377
HHF1prom	300bp	51.2541	3.21261		HTB1prom	Full	Haploid	87.4851	14.864
HHF1prom	300bp	45.655	3.61091		HTB1prom	Full	Haploid	88.6465	15.6365
HHF1prom	300bp	43.6901	4.04876		HTB1prom	Full	Haploid	89.8316	13.534
HHF1prom	300bp	34.3641	6.15566		HTB1prom	Full	Diploid	63.4518	16.3964
HHF1prom	300bp	33.6473	6.9169		HTB1prom	Full	Diploid	65.3118	18.7955
HHF1prom	300bp	34.3144	6.02331		HTB1prom	Full	Diploid	63.1407	17.1921
HHF1prom	300bp	107.651	4.05429		HTB1prom	Full	Diploid	121.29	9.13999
HHF1prom	300bp	109.431	3.88356		HTB1prom	Full	Diploid	120.259	9.09175
HHF1prom	300bp	118.117	3.37212		HTB1prom	Full	Diploid	120.743	9.67835
HHF1prom	150bp	42.9965	4.58226		HTB1prom	300bp	Diploid	69.2973	6.36353
HHF1prom	150bp	42.7849	4.4565		HTB1prom	300bp	Diploid	69.9451	5.57013
HHF1prom	150bp	41.8799	4.40427		HTB1prom	300bp	Diploid	70.1196	5.37602
HHF1prom	150bp	33.3081	5.45744		HTB1prom	300bp	Diploid	63.7186	5.8445
HHF1prom	150bp	33.336	5.03034		HTB1prom	300bp	Diploid	63.5882	6.35151
HHF1prom	150bp	33.4143	5.6099		HTB1prom	300bp	Diploid	63.1569	4.32986
HHF1prom	150bp	117.679	3.85497		HTB1prom	300bp	Diploid	116.252	6.10775
HHF1prom	150bp	106.849	4.7629		HTB1prom	300bp	Diploid	115.956	4.47689
HHF1prom	150bp	106.386	4.7218		HTB1prom	300bp	Diploid	120.433	4.36532
					HTB1prom	450bp	Diploid	70.0852	13.5277
Normalized concentration at 60 fL					HTB1prom	450bp	Diploid	69.1233	13.1593
Strain	Truncation	Normalized concentration at 60 fL [a.u.]	Error (Propagation 95% confidence interval)		HTB1prom	450bp	Diploid	69.9424	13.7344
HTB1prom	Full	1	0.182246		HTB1prom	450bp	Diploid	63.4095	17.1352
HTB1prom	750bp	0.838189	0.126775		HTB1prom	450bp	Diploid	63.2216	14.081
HTB1prom	600bp	0.895444	0.162427		HTB1prom	450bp	Diploid	62.7153	15.7869
HTB1prom	450bp	0.69936	0.129071		HTB1prom	450bp	Diploid	120.382	6.99369
HTB1prom	300bp	0.327551	0.0504172		HTB1prom	450bp	Diploid	124.005	7.04527
HHF1prom	Full	0.791014	0.160088		HTB1prom	450bp	Diploid	122.354	7.40224
HHF1prom	600bp	0.812493	0.173747		HHF1prom	Full	Haploid	40.4372	85.0578
HHF1prom	450bp	1	0.232277		HHF1prom	Full	Haploid	40.1826	88.5404
HHF1prom	300bp	0.0901733	0.0176724		HHF1prom	Full	Haploid	39.9022	93.7117
HHF1prom	150bp	0.092474	0.0194027		HHF1prom	Full	Haploid	32.2963	175.579
					HHF1prom	Full	Haploid	32.2974	177.492
VDP					HHF1prom	Full	Haploid	32.0319	167.643
Strain	Truncation	VDP	SE		HHF1prom	Full	Haploid	93.4553	58.6251
HTB1prom	Full	-1.00363	0.167932		HHF1prom	Full	Haploid	92.3507	59.3254
HTB1prom	750bp	-1.49604	0.102762		HHF1prom	Full	Haploid	98.1689	57.9668
HTB1prom	600bp	-1.45928	0.158162		HHF1prom	450bp	Haploid	39.9128	112.851
HTB1prom	450bp	-1.53472	0.174451		HHF1prom	450bp	Haploid	39.519	143.165
HTB1prom	300bp	-0.504346	0.102608		HHF1prom	450bp	Haploid	39.4832	125.245
HHF1prom	Full	-0.640207	0.12338		HHF1prom	450bp	Haploid	31.6245	177.254
HHF1prom	600bp	-0.632449	0.136097		HHF1prom	450bp	Haploid	31.7651	200.67
HHF1prom	450bp	-0.612335	0.17079		HHF1prom	450bp	Haploid	31.7231	188.307
HHF1prom	300bp	-0.3166	0.110007		HHF1prom	450bp	Haploid	92.6586	80.0894
HHF1prom	150bp	-0.159223	0.125739		HHF1prom	450bp	Haploid	92.8909	75.6683
					HHF1prom	450bp	Haploid	93.7245	72.8242
					HHF1prom	300bp	Haploid	40.5614	8.95893
					HHF1prom	300bp	Haploid	40.4673	9.44543
					HHF1prom	300bp	Haploid	40.8966	9.42327
					HHF1prom	300bp	Haploid	31.9983	11.2874
					HHF1prom	300bp	Haploid	32.2459	14.29
					HHF1prom	300bp	Haploid	31.8252	15.4506
					HHF1prom	300bp	Haploid	92.7052	7.10379
					HHF1prom	300bp	Haploid	97.9024	7.6804
					HHF1prom	300bp	Haploid	92.7287	6.71148
					HHF1prom	Full	Diploid	62.6612	66.2309
					HHF1prom	Full	Diploid	62.1309	69.786
					HHF1prom	Full	Diploid	62.4186	70.0638
					HHF1prom	Full	Diploid	141.752	32.5182
					HHF1prom	Full	Diploid	141.083	41.4119
					HHF1prom	Full	Diploid	142.62	43.1758
					HHF1prom	450bp	Diploid	62.5031	82.1644
					HHF1prom	450bp	Diploid	62.4103	84.5111
					HHF1prom	450bp	Diploid	63.1783	82.7732
					HHF1prom	450bp	Diploid	144.512	49.6689
					HHF1prom	450bp	Diploid	144.418	44.6177
					HHF1prom	450bp	Diploid	144.635	46.4663
					HHF1prom	300bp	Diploid	63.2226	4.17687
					HHF1prom	300bp	Diploid	62.4336	4.13482
					HHF1prom	300bp	Diploid	63.5206	1.58058
					HHF1prom	300bp	Diploid	145.723	2.38046
					HHF1prom	300bp	Diploid	144.733	2.20247
					HHF1prom	300bp	Diploid	144.049	2.71371
					HHF1prom	Full	Haploid	40.51	102.609
					HHF1prom	Full	Haploid	40.1697	95.2729
					HHF1prom	Full	Haploid	40.1554	81.4144
					HHF1prom	Full	Haploid	32.2974	173.319
					HHF1prom	Full	Haploid	32.6642	170.893
					HHF1prom	Full	Haploid	33.0369	140.49
					HHF1prom	Full	Haploid	103.452	58.9713
					HHF1prom	Full	Haploid	104.155	53.254
					HHF1prom	Full	Haploid	105.966	58.7884
					HHF1prom	450bp	Haploid	43.7685	102.405
					HHF1prom	450bp	Haploid	40.0357	110.087
					HHF1prom	450bp	Haploid	40.2613	115.251
					HHF1prom	450bp	Haploid	31.8226	214.737
					HHF1prom	450bp	Haploid	31.9988	220.813
					HHF1prom	450bp	Haploid	31.9605	191.083
					HHF1prom	450bp	Haploid	111.127	75.0132
					HHF1prom	450bp	Haploid	105.94	73.6533
					HHF1prom	450bp	Haploid	108.411	65.668
					HHF1prom	300bp	Haploid	41.3315	10.8749
					HHF1prom	300bp	Haploid	40.6585	12.5976
					HHF1prom	300bp	Haploid	41.3992	6.8793
					HHF1prom	300bp	Haploid	32.4306	16.2475
					HHF1prom	300bp	Haploid	32.1786	18.4939
					HHF1prom	300bp	Haploid	32.136	13.5716
					HHF1prom	300bp	Haploid	107.695	6.27042
					HHF1prom	300bp	Haploid	107.314	4.26878
					HHF1prom	300bp	Haploid	107.251	6.01141
					HHF1prom	Full	Diploid	63.2248	70.6161
					HHF1prom	Full	Diploid	62.6667	65.4457
					HHF1prom	Full	Diploid	62.0191	64.9274
					HHF1prom	Full	Diploid	148.849	36.7892
					HHF1prom	Full	Diploid	149.27	41.5008
					HHF1prom	Full	Diploid	153.626	36.9097
					HHF1prom	450bp	Diploid	63.0973	77.8475
					HHF1prom	450bp	Diploid	62.274	86.1225
					HHF1prom	450bp	Diploid	62.6059	85.3254
					HHF1prom	450bp	Diploid	158.882	47.8643
					HHF1prom	450bp	Diploid	154.153	43.6257
					HHF1prom	450bp	Diploid	150.215	44.1992
					HHF1prom	300bp	Diploid	62.9939	2.98439
					HHF1prom	300bp	Diploid	63.5316	4.38561
					HHF1prom	300bp	Diploid	150.659	4.20119
					HHF1prom	300bp	Diploid	154.654	3.71167
					HHF1prom	300bp	Diploid	155.631	2.65539
					HHF1prom	Full	Haploid	39.8497	117.523
					HHF1prom	Full	Haploid	39.1181	104.387
					HHF1prom	Full	Haploid	40.2707	95.0252
					HHF1prom	Full	Haploid	31.7631	176.878
					HHF1prom	Full	Haploid	30.9123	202.293
					HHF1prom	Full	Haploid	30.9672	198.884
					HHF1prom	Full	Haploid	86.7862	66.4048
					HHF1prom	Full	Haploid	86.0474	77.0416
					HHF1prom	Full	Haploid	88.7637	76.3872
					HHF1prom	450bp	Haploid	39.5517	125.905
					HHF1prom	450bp	Haploid	38.8798	133.705
					HHF1prom	450bp	Haploid	38.5344	134.174
					HHF1prom	450bp	Haploid	31.5309	228.954
					HHF1prom	450bp	Haploid	32.1202	239.886
					HHF1prom	450bp	Haploid	31.9611	214.871
					HHF1prom	450bp	Haploid	95.5684	82.2998
					HHF1prom	450bp	Haploid	94.3657	77.9664
					HHF1prom	450bp	Haploid	93.3783	64.6687
					HHF1prom	300bp	Haploid	40.9729	11.0764
					HHF1prom	300bp	Haploid	39.7472	9.79008
					HHF1prom	300bp	Haploid	39.9261	9.78372
					HHF1prom	300bp	Haploid	32.3282	21.5404
					HHF1prom	300bp	Haploid	32.2135	15.377
					HHF1prom	300bp	Haploid	32.5369	12.59
					HHF1prom	300bp	Haploid	97.2539	7.38376
					HHF1prom	300bp	Haploid	96.1739	7.86253
					HHF1prom	300bp	Haploid	95.496	9.58013
					HHF1prom	Full	Diploid	62.1407	76.1342
					HHF1prom	Full	Diploid	61.7292	82.6107
					HHF1prom	Full	Diploid	61.8029	87.4372
					HHF1prom	Full	Diploid	137.24	50.111
					HHF1prom	Full	Diploid	138.338	40.9505
					HHF1prom	Full	Diploid	136.004	46.6502
					HHF1prom	450bp	Diploid	62.5973	93.7932
					HHF1prom	450bp	Diploid	61.7639	94.5568
					HHF1prom	450bp	Diploid	61.4715	99.7805
					HHF1prom	450bp	Diploid	129.488	64.6959
					HHF1prom	450bp	Diploid	133.386	60.6706
					HHF1prom	450bp	Diploid	132.979	56.4452
					HHF1prom	300bp	Diploid	61.3872	6.70111
					HHF1prom	300bp	Diploid	62.157	6.40147
					HHF1prom	300bp	Diploid	62.1931	2.91983
					HHF1prom	300bp	Diploid	136.095	3.8859
					HHF1prom	300bp	Diploid	133.706	4.52424
					HHF1prom	300bp	Diploid	136.696	4.06599
					VDP
					Strain	Truncation	Ploidy	VDP	SE
					HTB1prom	Full	Haploid	-0.581957	0.0967781
					HTB1prom	450bp	Haploid	-0.91055	0.101573
					HTB1prom	300bp	Haploid	-0.216168	0.0897799
					HTB1prom	Full	Diploid	-1.00488	0.0999159
					HTB1prom	450bp	Diploid	-1.08969	0.0644318
					HTB1prom	300bp	Diploid	-0.329821	0.0988422
					HHF1prom	Full	Haploid	-0.824708	0.0839205
					HHF1prom	450bp	Haploid	-0.810485	0.0689824
					HHF1prom	300bp	Haploid	-0.63039	0.0888255
					HHF1prom	Full	Diploid	-0.692474	0.0621265
					HHF1prom	450bp	Diploid	-0.674641	0.0526698
					HHF1prom	300bp	Diploid	-0.208554	0.216631
					Median concentration diploid/haploid at 60 fL, after bootstrapping, n = 10000
					Strain	Truncation	c_Dip/c_Hap at 60 fL	2.5-percentile	97.5-percentile
					HTB1prom	Full	0.891434	0.761695	1.02528
					HTB1prom	450bp	0.915344	0.82403	1.04618
					HTB1prom	300bp	0.683463	0.600624	0.787336
					HHF1prom	Full	0.860179	0.783447	0.948129
					HHF1prom	450bp	0.848043	0.787628	0.920407
					HHF1prom	300bp	0.433921	0.301762	0.60179

## Sheet: Fig7a
Fig. 7a
source data for full HHF1 promoter from Fig. 4c
source data
diploids, +450bp HHF1 promoter-mCitrine	single traces
Time relative to bud emergence [min]	mCitrine amount [a.u.]
-135	NaN	NaN	NaN	NaN	NaN	NaN	NaN	NaN	NaN	NaN	NaN	NaN	NaN	NaN	NaN	NaN	NaN	NaN	NaN	NaN	NaN	NaN	NaN	NaN	NaN	21500.6	NaN	NaN	NaN	NaN	NaN	NaN	NaN	NaN	NaN	NaN	NaN	NaN	NaN	NaN	NaN	NaN	NaN	NaN	NaN	NaN	NaN	NaN	NaN
-132	NaN	NaN	NaN	NaN	NaN	NaN	NaN	NaN	NaN	NaN	NaN	NaN	NaN	NaN	NaN	NaN	NaN	NaN	NaN	NaN	NaN	NaN	NaN	NaN	NaN	20806.4	NaN	NaN	NaN	NaN	NaN	NaN	NaN	NaN	NaN	NaN	NaN	NaN	NaN	NaN	NaN	NaN	NaN	NaN	NaN	NaN	NaN	NaN	NaN
-129	NaN	NaN	NaN	NaN	NaN	NaN	NaN	NaN	NaN	NaN	NaN	NaN	NaN	NaN	NaN	NaN	NaN	NaN	NaN	NaN	NaN	NaN	NaN	NaN	NaN	21117.8	NaN	NaN	NaN	NaN	NaN	NaN	NaN	NaN	NaN	NaN	NaN	NaN	NaN	NaN	NaN	NaN	NaN	NaN	NaN	NaN	NaN	NaN	NaN
-126	NaN	NaN	NaN	NaN	NaN	NaN	NaN	NaN	NaN	NaN	NaN	NaN	NaN	NaN	NaN	NaN	NaN	NaN	NaN	NaN	NaN	NaN	NaN	NaN	NaN	21172.2	NaN	NaN	NaN	NaN	NaN	NaN	NaN	NaN	NaN	NaN	NaN	NaN	NaN	NaN	NaN	NaN	NaN	NaN	NaN	NaN	NaN	NaN	NaN
-123	NaN	NaN	NaN	NaN	NaN	NaN	NaN	NaN	NaN	NaN	NaN	NaN	NaN	NaN	NaN	NaN	NaN	NaN	NaN	NaN	NaN	NaN	NaN	NaN	NaN	21383	NaN	NaN	NaN	NaN	NaN	NaN	NaN	NaN	NaN	NaN	NaN	NaN	NaN	NaN	NaN	NaN	NaN	NaN	NaN	NaN	NaN	NaN	NaN
-120	NaN	NaN	NaN	NaN	NaN	NaN	NaN	NaN	NaN	NaN	NaN	NaN	NaN	NaN	NaN	NaN	NaN	NaN	NaN	NaN	NaN	NaN	NaN	NaN	NaN	21654.6	NaN	NaN	NaN	NaN	NaN	NaN	NaN	NaN	NaN	NaN	NaN	NaN	NaN	NaN	NaN	NaN	NaN	NaN	NaN	NaN	NaN	NaN	NaN
-117	NaN	NaN	NaN	NaN	NaN	NaN	NaN	NaN	NaN	NaN	NaN	NaN	NaN	NaN	NaN	NaN	NaN	NaN	NaN	NaN	NaN	NaN	NaN	NaN	NaN	21485	NaN	NaN	NaN	NaN	NaN	NaN	NaN	NaN	NaN	NaN	NaN	NaN	NaN	NaN	NaN	NaN	NaN	NaN	NaN	NaN	NaN	NaN	NaN
-114	NaN	NaN	NaN	NaN	NaN	NaN	NaN	NaN	NaN	NaN	NaN	NaN	NaN	NaN	NaN	NaN	NaN	NaN	NaN	NaN	NaN	NaN	NaN	NaN	NaN	21278	NaN	NaN	NaN	NaN	NaN	NaN	NaN	NaN	NaN	NaN	NaN	NaN	NaN	NaN	NaN	NaN	NaN	NaN	NaN	NaN	NaN	NaN	NaN
-111	NaN	NaN	NaN	NaN	NaN	NaN	NaN	NaN	NaN	NaN	NaN	NaN	NaN	NaN	NaN	NaN	NaN	NaN	NaN	NaN	NaN	NaN	NaN	NaN	NaN	20944.5	NaN	NaN	NaN	NaN	NaN	NaN	NaN	NaN	NaN	NaN	NaN	NaN	NaN	NaN	NaN	NaN	NaN	NaN	NaN	NaN	NaN	NaN	NaN
-108	NaN	NaN	NaN	NaN	24752	NaN	NaN	NaN	NaN	NaN	NaN	NaN	NaN	NaN	NaN	NaN	NaN	NaN	NaN	NaN	NaN	NaN	NaN	NaN	NaN	21179.2	NaN	NaN	NaN	NaN	NaN	NaN	NaN	NaN	NaN	NaN	NaN	NaN	NaN	NaN	NaN	NaN	NaN	NaN	NaN	NaN	NaN	NaN	NaN
-105	NaN	NaN	NaN	NaN	24748	NaN	NaN	NaN	NaN	NaN	NaN	NaN	NaN	NaN	NaN	NaN	NaN	NaN	NaN	NaN	NaN	NaN	NaN	NaN	NaN	20439.9	NaN	NaN	NaN	NaN	NaN	NaN	NaN	NaN	NaN	NaN	NaN	NaN	NaN	NaN	NaN	NaN	NaN	NaN	NaN	NaN	NaN	NaN	NaN
-102	NaN	NaN	NaN	NaN	25195.2	NaN	NaN	NaN	NaN	NaN	NaN	NaN	NaN	NaN	NaN	NaN	NaN	NaN	NaN	NaN	NaN	NaN	NaN	NaN	NaN	20817.5	NaN	NaN	NaN	NaN	NaN	NaN	NaN	21075.4	NaN	NaN	NaN	NaN	NaN	NaN	NaN	NaN	NaN	NaN	NaN	NaN	NaN	NaN	NaN
-99	NaN	NaN	NaN	NaN	24944.8	NaN	NaN	NaN	NaN	NaN	23355.1	NaN	NaN	NaN	NaN	NaN	NaN	NaN	NaN	NaN	NaN	NaN	NaN	NaN	NaN	20040.3	NaN	NaN	NaN	NaN	NaN	NaN	NaN	21172.4	NaN	NaN	NaN	NaN	NaN	NaN	NaN	NaN	NaN	NaN	NaN	NaN	NaN	NaN	NaN
-96	NaN	NaN	NaN	NaN	24870.7	NaN	NaN	NaN	NaN	NaN	23316.7	NaN	NaN	NaN	NaN	NaN	NaN	NaN	NaN	NaN	NaN	NaN	NaN	NaN	NaN	20353.2	NaN	NaN	NaN	28907.5	NaN	NaN	NaN	21989.7	NaN	NaN	NaN	NaN	NaN	NaN	NaN	NaN	NaN	NaN	NaN	NaN	NaN	NaN	23681.9
-93	NaN	NaN	NaN	NaN	25332.9	NaN	NaN	NaN	NaN	NaN	23175.3	NaN	NaN	NaN	NaN	NaN	NaN	NaN	NaN	NaN	NaN	NaN	NaN	NaN	NaN	19913.7	NaN	NaN	NaN	29107.6	NaN	NaN	NaN	22427.4	NaN	NaN	NaN	NaN	NaN	NaN	NaN	NaN	NaN	NaN	NaN	NaN	NaN	NaN	23610.4
-90	NaN	NaN	NaN	NaN	24884.9	NaN	NaN	NaN	NaN	NaN	24027	NaN	NaN	28904.9	NaN	NaN	NaN	NaN	NaN	NaN	NaN	NaN	NaN	NaN	NaN	19989.9	NaN	NaN	NaN	28731.7	NaN	27686.1	NaN	22509.7	NaN	NaN	NaN	NaN	NaN	NaN	NaN	NaN	NaN	NaN	NaN	NaN	NaN	NaN	23406.7
-87	NaN	NaN	NaN	NaN	25387	NaN	NaN	NaN	NaN	NaN	24240.9	NaN	NaN	29038.2	NaN	NaN	NaN	NaN	NaN	NaN	NaN	NaN	NaN	NaN	NaN	20192.8	NaN	NaN	NaN	29364.8	NaN	27481.3	23252.2	22577.8	NaN	NaN	NaN	NaN	NaN	NaN	NaN	NaN	NaN	NaN	19277	NaN	NaN	NaN	23480.4
-84	NaN	NaN	NaN	19738.4	24921.3	NaN	NaN	NaN	NaN	NaN	23084.9	NaN	NaN	30726.1	NaN	NaN	NaN	NaN	NaN	NaN	NaN	NaN	NaN	NaN	NaN	20331.5	NaN	NaN	NaN	29438.5	NaN	27581.4	23189.8	22497.8	NaN	NaN	NaN	NaN	NaN	NaN	NaN	NaN	NaN	NaN	19981.7	NaN	NaN	NaN	23425.6
-81	NaN	NaN	NaN	20208.8	25370.6	NaN	NaN	NaN	NaN	NaN	23825.3	NaN	NaN	31394.6	NaN	NaN	NaN	NaN	NaN	NaN	NaN	NaN	NaN	NaN	31106.9	21205	NaN	NaN	NaN	28148.6	NaN	27436	22740.7	21930.8	NaN	19019.9	NaN	NaN	NaN	NaN	NaN	NaN	NaN	NaN	21759.4	NaN	NaN	NaN	23115.4
-78	NaN	NaN	NaN	19750.6	25371.1	NaN	NaN	NaN	33066.5	NaN	23971.7	NaN	NaN	32627.9	NaN	NaN	NaN	NaN	NaN	NaN	NaN	NaN	NaN	NaN	31993.6	20977.2	NaN	NaN	NaN	29212.8	NaN	27940.3	22792.9	22102.4	NaN	18816.9	NaN	NaN	NaN	NaN	NaN	NaN	NaN	NaN	21673.7	NaN	NaN	NaN	23103.9
-75	NaN	NaN	NaN	19925	24830.5	NaN	NaN	NaN	32896.8	NaN	23880.7	NaN	NaN	32469.4	NaN	NaN	NaN	34256	NaN	NaN	24093.1	NaN	NaN	NaN	31997.3	21344.1	23021.4	27615.5	NaN	28122.5	23052.2	26813.2	23159.8	22697.4	NaN	18681.8	NaN	NaN	38187.9	NaN	NaN	NaN	NaN	NaN	22909.2	NaN	NaN	NaN	23144.3
-72	NaN	NaN	NaN	19989.8	25055.1	NaN	NaN	NaN	33073.6	NaN	22974.5	NaN	NaN	32309.1	NaN	NaN	NaN	35062.4	NaN	NaN	24256	NaN	NaN	NaN	31836.2	21079	22477.9	28116.9	NaN	27861.1	23979	26958.6	23176.5	22336.4	NaN	19126.4	NaN	NaN	37954.5	NaN	NaN	NaN	NaN	NaN	23300.5	NaN	NaN	NaN	23010.3
-69	NaN	NaN	NaN	20267.4	24631.9	NaN	NaN	NaN	33425.3	NaN	23335.4	29415.8	NaN	32093.8	NaN	NaN	NaN	34723.9	NaN	NaN	24805.9	NaN	NaN	NaN	31462.8	21236.2	22964.6	28251.3	NaN	28972.1	22998.6	27585.7	23356.9	22906.5	NaN	19181.2	NaN	NaN	38142.9	NaN	NaN	NaN	NaN	NaN	23097.6	26378.8	NaN	36728	22502.6
-66	26998.5	NaN	NaN	20422	24936.3	NaN	NaN	NaN	34606.4	NaN	23133	29843.3	NaN	32150.2	NaN	NaN	28378.9	33844.2	36227.1	NaN	23847.5	NaN	NaN	NaN	31202.2	22065.8	22944.6	28059.3	NaN	28179.9	23719.9	26879.3	23027.1	23764.1	NaN	18487	NaN	NaN	39054.1	NaN	NaN	NaN	NaN	NaN	24731	29112.3	NaN	37073.5	22009.7
-63	26986.4	NaN	NaN	20173.9	25321.2	NaN	NaN	NaN	35123	NaN	23493.4	29389.2	NaN	32131.2	NaN	NaN	28729.9	34805	36689.2	NaN	24325.1	NaN	20959.3	30131	30993.3	21618.7	22067.4	27387.7	NaN	27928.7	23210.6	26500.5	22606.9	23161.4	24222.9	18739.9	NaN	NaN	39109.9	NaN	NaN	NaN	NaN	NaN	24313.1	29175.4	NaN	36820.7	22030.3
-60	27559.5	NaN	NaN	19242.6	25127	25277.4	NaN	NaN	31663.9	NaN	22962.4	30197.1	NaN	32901.2	NaN	NaN	27911.2	34309.9	37082.1	NaN	24514.5	NaN	21241.6	30012.6	31268.5	22017.9	22647.1	27133.2	NaN	28207.1	22865	26109.1	22957.6	23226.2	25718.4	18870	NaN	NaN	39384.7	NaN	NaN	NaN	44073.1	NaN	24837.4	28522	NaN	36134.8	22578.1
-57	27338.8	29894.7	NaN	20235.6	25320.2	25465.8	NaN	NaN	33728.1	31171.4	24033.3	30129.5	NaN	32695.9	NaN	NaN	28558.2	34084.7	36669.7	NaN	25069.4	NaN	21611.5	29720.8	30695.3	22044.8	21271.1	26117.4	NaN	28166.5	23048.5	26514	22820	22425.4	23924.5	18402.2	NaN	NaN	38854.7	NaN	NaN	NaN	44981.1	NaN	24592.6	29116.4	NaN	35474.8	22296.2
-54	27683.9	30675.3	34268.8	19989.2	24856.5	25552.4	NaN	39193.1	33332.4	31729	23658.6	30648.6	NaN	33227.5	NaN	NaN	27458.6	34176.6	36026.8	NaN	25014.9	NaN	21954.1	29352.8	29818.9	21670.8	22841.3	25948.1	NaN	28032.5	21996.6	26209.7	22626.1	22854	24728.1	18791.1	NaN	NaN	39598.6	NaN	NaN	NaN	44322.4	NaN	24366.7	29625.7	NaN	36040.1	22549.2
-51	27477.8	31052.2	34095.5	19963.4	24499.4	25826.1	32869.5	39541.5	33481.3	31409.3	23188.8	30917.3	NaN	33661.6	NaN	NaN	28253.9	34124.1	36087.8	NaN	25394	NaN	21199.2	29863.6	30296.3	21755.2	23081	26652.6	32063.5	27982.6	22658.3	26027.1	22233.1	23789.3	25110.9	18539.8	34180.6	NaN	39531.5	NaN	NaN	NaN	44897.2	NaN	23809.3	28676.3	NaN	35816	22624
-48	27503.3	30803.5	34675	19798.9	25334.1	25244.7	33507	39953.7	32803.6	31269.8	22875.8	30970	38843.4	33010.8	NaN	NaN	28448.1	34054.5	36881.4	NaN	24982.3	28846.7	21453	29368.8	30732.2	22511.1	22145.3	25776.9	33070.2	27936.1	22745.9	25809.5	21650	23199.7	24551.4	19071.3	34660.3	NaN	39768.8	NaN	NaN	NaN	44518.6	NaN	23674.7	27963.6	NaN	35789.8	22189.9
-45	27519.9	31059.4	34041.2	19049.7	24726.9	25692.2	33603.1	40364.2	33656.2	31475.5	23006.7	31496	38755.5	33199.1	29605.5	32914	28940.1	34587.4	36205.5	35078.1	25329.6	32847.1	21135.9	29669	30118.1	22535.1	22300.7	27267.5	32627.3	28015.3	22598.6	25707.6	22447.8	23282.4	25002.9	18994	33941.2	NaN	39791.7	NaN	NaN	NaN	44005.5	30737.1	23473.7	28661.7	NaN	35346.9	21314.6
-42	27256.9	30199.2	34776.3	19586.5	25077.7	25970	33502.8	41079.4	34184.6	30801.3	22772.2	31908	39844.2	34187.1	29427	31947	28720.2	33985.1	36257.6	35075.8	25311.8	32549.1	22165.8	29723.1	29343.7	22480.1	21560.9	27594.6	32205.4	27303.1	22401.5	26325.2	21732.5	23000.6	24624.2	19120.9	34461.9	43303.1	39897.8	NaN	40710.8	NaN	44164.2	30612.9	23129.9	28266.8	NaN	35388.8	21731.3
-39	27317.9	30438.5	35144.9	19660.8	25323.9	26360.5	34084.6	39877	34158.7	31142.8	23269.2	31203.7	39783.8	34746.2	28837.1	35609.4	29584.9	34200.5	35461.4	34553.3	25123	32897.7	21834.3	29168.5	30218.3	21952.3	21879	27213.5	31909.2	27857	22468.8	25485.9	22936.3	22928	24656.8	19026	33614.7	44853.9	40303	NaN	40082.8	NaN	43545.6	30205.9	23493.9	27808.3	21712.6	34600.3	21864.3
-36	27730.4	29819.9	34702	20006.2	25229.3	26628.5	34221.7	40722.1	34732.4	30943.6	23600.1	31270.6	39400.8	35328.4	29266.2	34562.2	29766.1	33809.5	36226.8	34364.7	25203.3	32568.7	21926.3	29261.7	30072.8	22271.9	21286.9	28007.6	32370.4	27235.1	22759.3	25316.3	23022.8	22529.9	24739.2	19037.8	33657.9	44633.6	40267.5	41990.5	40747.2	NaN	43728.4	29749.6	23574.3	27279.8	21630.6	34036.5	22368.5
-33	26654.7	29952.8	35297.9	19873.6	25270.9	26284.5	33414.6	40410.8	34387.2	31589.4	22495	30717	40736.7	35325.7	29592.2	34772.1	29323	34066.3	36437.2	33853.1	25175.7	32745.4	22208.3	29452.6	30328.7	22209.1	21959.2	27827.3	32318.6	27386	22029.7	25262.5	21672.2	22374.6	24228.2	18816	33876	44607.6	39928.9	42179.3	40545.8	50252.7	44015.5	29412.4	23168.3	28025.4	21533.9	35049	20759.2
-30	27112.4	29524	34997.5	20251.8	25252.1	25878.4	33564	40989	34728.3	31443.8	22528.9	30373.4	40979.8	36291.3	29766.4	34589.4	30150.5	33681	36269.3	34748.4	25798.5	32460	22025	29108.1	29290.8	22650.3	21448.6	27488	31563.6	27829.6	22187.1	25253	23090.5	22982.7	24337	18807.1	35186.8	45452.3	41389.4	41704	40810.1	49665.3	44243.3	29728.4	23684.3	28679.3	22531.7	34437.2	22485
-27	27458.2	29717.6	34979.5	20353.1	25702.2	26268.2	33998.3	41921.3	34923	31030.3	22403.6	30648.4	42633.6	35649.3	30312.4	35188.2	30113.4	34231.3	36338.5	34881.9	25172	32432.5	22604.8	29341.4	29284	22049.8	21341.3	26825	32854.2	26955.8	21786.9	25226	22183.4	22087.2	24448.7	19033.5	32995.9	45437.4	40299.4	41646.3	41693.2	50146.5	44475.4	29891	23214.3	28501.5	21687.9	33929.4	23211.3
-24	26998.4	29884.4	34648.9	20282.8	25795.4	26034.7	34002.8	41664.5	34209.8	31389.4	22224.7	31848.3	42583.1	36143.4	31199.7	35436.2	30368.3	34182.7	36152.2	35118	25130.7	32056.8	22540.5	28437.7	29284	21432.4	20645.8	27335.1	32670	27115.8	21373.1	24307.7	23037.1	22760.9	25254.4	19401.9	33549.5	45908.9	41541.9	41858.8	41377.1	50070.7	45466.9	30207.2	23355.1	27454.6	21213.2	33708.8	22692.3
-21	27081.3	29922.2	34237.3	20739.5	25337.9	26522.5	33894.6	42381.3	34323.4	31680.9	22794.5	32459.8	42607.6	35726.8	30750.1	36252	29941.6	34172.5	36649.7	35425.7	25092.3	32321.1	23136.8	28428.9	29054.4	22091.9	21385.5	28027.4	32634.3	26853.8	21598.1	24241	22808.5	22817	24919.4	19274.9	33286.3	46216.8	41552.9	41860.9	41300.9	50354.3	45613	30146.2	23400	27216.6	21072.2	34410.2	22587.4
-18	27046.9	29259.4	34900.5	20283.1	25160.7	26945.7	33460.9	41687	34720.7	30602.9	22837.9	32150.3	42840.6	37136.8	31072.1	36491.5	30378.9	34093.4	36508.6	34602.8	25248.3	32651	23463.7	28919.6	29099.5	22363.6	20759.4	28010.7	33287.1	26607.5	21240	24270.5	23051.6	23129.2	24143.8	19642.7	34451.9	46552.6	42516.8	42021.4	40860.8	51045.3	44601.3	29949.2	23869.4	26938	21305.5	33422.6	22946.9
-15	26849	29306.5	34599.4	20960	25387.8	25896.3	33426.8	42450.9	35325.8	31491	22670	32854.7	41406.7	36055.7	31567	36197.3	31212.8	33840.8	35924.1	34220.1	26329.3	32791.7	23242.3	28172.8	28986.1	23072.3	21799.1	28598.4	32452.8	26390.6	20565.2	24429.9	22897.4	23397.6	24041	19459.4	33660.5	46558	40489.4	42236.7	41037.2	50845.5	45101.3	31605.8	23069.6	26227.1	20746.6	33166.8	22701.4
-12	26960.1	29037.3	34729.6	21592.9	25803.1	26351.3	33686.9	43320.1	34874.2	31482.6	22695.9	32887.6	41315.3	36755.5	32622.8	36190.8	31234.5	34106.8	36535.4	34505.9	26599	32466.2	22937.1	28319.3	28386.1	22995	21106.6	29098.3	32176.5	25700.8	20803.5	24229.2	23058.3	22934.4	24634.1	19967.4	33065.7	46860.5	40647.5	42017.5	41140	50563.1	45723.1	31506.7	22992.7	26133.2	20938.8	32118.6	22816.2
-9	27151.2	28857.4	34001.5	22063.9	25214	26108.5	34397.7	43448.2	34436.9	30904.8	23515	32821.8	41943.3	37416.6	32102.8	35951	30654.7	34895.5	35940.1	34668	26425	32356.9	23154.1	28232.8	29107.1	22826.6	20794.3	29123.3	31833.6	26029.1	21135.2	25038.9	23417.6	22946.5	23949.5	19850.7	32856	46633.5	41032.4	42090.9	41673.6	51107.8	45432.8	31529.7	23123.8	25875.1	22165.4	32922.9	22906.4
-6	27164	29375.4	34292.3	22662.1	25355.8	26117.7	33501.2	43660.8	35259.3	30413	22686.1	32898.2	42411.2	37590.7	32548.1	35260.9	31240.5	34104.6	36361.9	34906.7	26853.3	33151.2	23000.7	28502.6	29502.8	23198.4	21246.6	28849.7	32258.3	26064.5	20208.4	24152.4	23042.2	23554.1	24923.7	19797.9	34386.5	47070.3	40259.6	41775.6	41613.5	51883.7	45766.7	31565.5	22314.1	25156.4	20847	33159.4	22308.5
-3	27382.1	28384.6	33534.2	22628.6	25541.7	26496.2	34161.2	43380.1	35801	30830.3	22540.8	32493.5	42614.4	36863.8	32297.6	36222.4	30650.7	34608.8	36164.9	35361.8	26730.2	32723	23435.4	27857	27924.5	23129	21024.2	29056.7	31561.3	25796	20242.2	24287	23180.5	23164.3	23794.7	19976	33028.9	47481.8	40202	42952.6	42301.2	52457	46117.6	31071.5	22951.4	25398.7	21680.4	32826.2	22684.2
0	27354.2	29015.4	33627.4	22818.7	25745.7	26555.3	34563.4	44087.2	35239.3	30503.7	23416.5	32272.4	42967.8	37433.3	32058.3	35368	30834.1	33454.3	36834.5	35544.2	27747.4	32895.8	23369	27611.2	28294.6	23985.2	21530.9	28561.2	32112.8	25638	21301.2	25118.5	24019.1	23354.2	24157.4	19505.7	33656.4	48082.7	40412.3	42592.9	42007.4	53395.9	46798.7	30483.9	22658.4	25315.2	21278.4	32977.6	22300.7
3	28139.3	29150	33433.6	23592.9	26585.3	26230.7	34234	43793.3	35146.8	31228.3	23831.1	33789.6	43261.5	37694.9	32394.5	35898.1	31766.5	34779.9	36639.3	35619.8	28133	32730.5	23433.7	27645.8	28387.9	23124.3	21154.9	28570	32108.2	25447.4	21015.3	24708.9	23483.3	23749.5	23785.5	19879.1	33562.1	48794.5	40573.1	42907.5	41705.4	53473.3	45993.3	31922.9	22769.6	25297	21321.9	32905.3	21935.5
6	27897.6	29348.1	33120.2	24454.2	26837.7	25713.2	34426	43855.2	34642	30633.3	24142.7	35562.3	43081.3	38483.8	33513.4	36304.3	31483.3	33555.4	36710.2	35420.8	28401	32144.7	23407.7	27132.5	28501.3	23853.3	21670.5	28344.3	31217.4	25272.5	20516.1	24653.1	24581.4	23646.3	22251.8	19315.7	33064.5	48481.4	40739	43031.9	41518.1	52564.8	46435.3	32338.7	21992.9	25812	21015.7	33166.7	22429.2
9	28706	29422.7	33255.8	23864.4	27812.8	26301.4	34102.5	44561.7	34899.2	31130.6	24963.3	36214.2	43790.7	37826.8	33368.6	33591.8	31460.1	34429.6	35551	35351.8	29169.6	32746.5	23735.3	27536.7	28181.6	24225.5	20504.6	28374.7	31987	24638.3	20806.2	24614.1	25134.7	24091.4	24660.7	20297.9	34336.5	48973.3	40122	42627	41711.7	53218.3	47678.6	32587.7	23367.3	25541.5	20817.7	32660.1	22310.4
12	28773.9	30942	34432.6	24515.3	28902.6	25578.7	34665.7	44388.4	35634.7	31134.3	26412.8	36523.2	44330.7	38796.2	34036.7	37285.8	31448.7	34988.4	36453.9	36313.2	30353	33084.9	23539.9	27445.5	28172.7	24117.9	21683.2	28656.5	31951.7	24593.2	20521.8	26610.2	25616	24440	24551.3	19817	34049.7	49780.4	39998.2	43956.3	42175.7	54354.8	48170.9	32457.6	23670.4	24916	21265.9	33286.9	23136.8
15	30171.8	32270.7	33908.8	24866.4	31861.2	26948.1	36021.6	45323.1	36211	31555.5	27830.1	38174.7	45674.5	38804.3	34709.5	37265.1	32646.5	35025.1	36309.9	36058.5	27933.7	33901.8	23884.8	28005.8	28191.5	24524.2	21417.3	27912.4	31514.4	24774	20676.9	26283.8	27045.3	25746.9	25829.4	20016	33873.1	50012.5	42010.8	45095.9	43315	55522.5	50672.4	32966.3	23849.4	24651.7	21131.3	33064.2	23420.3
18	32140.5	33269.5	34536	25834.1	32780.1	27749	36163.8	44809.9	37151.4	32432.5	30062.1	38701.4	45979.3	39534.3	36370.8	38510.8	34056.3	36365.6	37193.9	36418.9	33623.5	33524.5	24674	28577.3	28658.2	25568.5	21475.2	28764.8	31885.3	24950	20840.3	27240.9	28176.9	26625.3	25977	20377.2	34637.1	50666.2	42423.9	46922.4	42695.8	55601.2	52832.8	33640.9	23635.9	24796.5	22647.5	33635.7	23953.4
21	33141.2	34652.9	34486.1	26786.1	33704.9	28517.8	37256.1	45610.6	38876.1	34216.5	31789.3	39474.3	45863	41238.7	37579.3	40000.6	34885.1	38926.9	37956.5	37664.9	35827.7	33944.8	24123.3	30231	29637.1	26005.7	22072.4	29568.9	32116.4	25435.8	21103.3	28351.9	29125.7	28868	27590.2	21450	35334.9	50759.8	44075.4	47880.6	42937.1	57257.6	54882.4	34796.9	24499.4	25855.5	22929.4	35046.9	24924
24	34843.3	35890.2	36219.2	27608.8	35967.6	29996.7	38543.2	45890	39905.6	34259.6	35132.3	41638.6	47222.1	41266.6	39352.1	42255.9	36268	40663.4	39704.1	38825.6	37786.2	35302.9	25331	30204.7	29992.1	26269.9	21602	30628.7	33518	25948.6	21788	29538.6	30475.2	30746.8	29553.6	22956.4	36643.3	51094.3	45864.6	49290.3	42243.1	59019	58267.4	36759.4	24501.4	26984.5	24493.5	34754.1	26612.2
27	37041.8	38944.4	36941.4	29581.4	37444	31181.2	38698.4	48584.9	41824.6	36268.2	37482.8	44121.8	50071.6	42888.6	41496.5	44624.1	37965.9	42676.1	40436.8	40366	41238.8	36324.8	25196.9	31716.6	30795.2	27783.9	22677.3	30805	34813	26353.3	22935.9	30874.6	31883.7	33734.6	30407.6	24578.8	37490.8	52352	46734.1	50129	45876.6	61268.1	61139.3	37256.9	25443.4	27149.4	25767.7	36053.8	26919.9
30	39170.6	40870.9	38039.2	31242.2	38784.6	31912.6	40198.5	49511	44268	36793	41387.5	47756.5	50774.9	43786.6	43534.2	46256.3	39894.6	44597.4	41951.2	41487	42913.2	37716.5	26359.3	33080.6	32471.3	29317.7	23063.4	32564.6	35723.5	27210.8	22755.6	33015.9	32411.7	35792	32039.8	25999.4	38645.2	53050.9	47905.1	51292.7	46664	65217.2	64718.2	38811.9	26457.7	28135.6	26594.6	37075.3	29110.1
33	40170.1	43059.1	41688.1	32647.9	40238.2	33803.5	41617.5	51618.2	45464.1	37698.4	43929.8	49553	54084	45143.2	47170.9	48373.2	41809.2	47105.5	43763.1	43701.2	46407.7	39167	26907.2	34899.4	33765.1	31256.4	24474.4	34398.4	36002.5	28375.9	24964.7	34081.5	34978.3	38568.2	34382.6	26804.5	39461.6	54830.5	49958.5	53078.3	50359.7	67521.1	67191.3	40713.5	27781.4	28888.5	27503.6	37903.4	30526.8
36	42218.5	44975.6	42576.5	34338.1	41743.5	35882.6	43457.4	53196.6	47947.2	41216.6	45408.7	50262.6	55691.3	48241.1	50071.9	50588	43625.4	48587.1	46096.1	45853.5	48907.7	40563.3	29391.1	36579.6	35762.9	33581.7	25349.1	35334.5	38065.9	29715	25951.6	36537.1	36120.9	39827.3	35309.8	28767.4	41812.3	56504.7	54021.1	54992.7	51521.9	70047.2	69684.4	42239	28243.9	31265.2	28831.6	38454.6	31987.4
39	44550.1	46224	45470.4	37086.1	43576.3	37111.4	44621.6	56433.2	52966.9	42630.3	46021.5	52547.5	57670	49956.6	52644.5	52568.7	47061.4	52133.4	48008	48774.5	51324.4	41249.8	29924.5	38645.3	36475.4	35253.7	27092.1	37300.4	39499.9	30711.3	27182.9	38645.2	37148.6	42152.6	37682.5	29838.9	42697.6	57477.3	55497.1	56856.1	53922	73008.4	72063.1	44856.6	30465.8	32873.9	29963.6	40450	34530.7
42	47203.7	47066.2	47263.6	39909.9	44856.6	38482	45206.6	59180.9	55256.4	43368.9	51499.5	53633.6	60557.9	51444.4	54172.4	56354.6	50231.3	54292.6	50427.3	51885.5	54086.8	43646.5	31134.5	40733.8	39267	38586.1	28932.9	38286	40589.7	33125	28776.8	40569.2	38407.4	43665.5	40030.8	31293.1	45049.8	60495.2	57032.9	58234.1	56332.4	73217.4	75753.7	46173.3	31370.8	35132.1	31916.5	41678.6	36361.6
45	48801.3	48698.5	49051.5	42165.7	46013.6	40233.7	47238.1	61414.9	57209.3	45618.5	54170.9	55072	62757.3	53103.4	57618.8	58977	52117.8	55667.3	53603.5	54096.5	56215.8	44792.6	33254.8	42201.7	41192.6	39565.8	30381.3	38952.2	42838.1	34987	29933.2	41978.1	40438.3	46214.5	41563.4	33787	47403	62424.3	59084.9	59947	58060.8	76731.1	77561.9	47737.6	32206.8	37162.1	33543.5	42627.5	38086
48	49706.4	50355.2	51341.5	44810.8	47855.4	42512.6	48546.4	64337.4	59355.4	47695.5	55472.4	56884.2	63972.8	55327.3	60701.9	59385.5	55168.7	57372.5	56437.2	55415.3	57511.5	45925	36294.4	44315.8	43124.5	42219	32855.8	41159.7	44894.9	36183	31858.8	45553.4	42857.4	47012	42955	34990.3	48413.6	64915.1	60856	62307.9	61330.7	79052.3	79657.8	49281	34843.2	38795.2	35624.3	45298.2	40364.3
51	50789.1	52311.7	53324.9	48565.6	48092	43409.4	51252.3	65895.1	62690.2	48768.9	55863.3	57575	64475.9	56931.3	63135	62875.5	57148.3	58472.6	57718.6	59260.2	59234.7	48152.1	39316	45717.3	45450.5	43592.7	34937.4	42862	44687.1	38002.9	33120.2	46828	44117.8	49641.9	45572.7	37620.2	50007.6	66876.9	63632.2	63854.9	63454.2	80273.4	83552.8	50484.8	36967.6	40164.1	36653	45887.7	41819.7
54	51511.9	53667.7	55588.6	50145.2	49473.7	45973.7	52059.1	68642.6	65580.5	51349.9	55674.8	59487.8	64460.9	58475.7	65131.2	63186.5	57939.4	58966.4	61164.3	60978.5	62091.9	48236.7	40928.5	47721.5	46952.1	45271.1	38031.3	43466.6	46732.3	39871	34976	50231.5	44844.4	50555	47603.2	38127.7	51665	69602.9	63679.6	64026.1	66101.8	83586.7	84506.8	51496.5	38597.5	41811.9	38796.8	47960.9	44198.5
57	54096.3	52987	57915.6	53384.8	50617.2	46624.9	53046.6	68936.2	66945.4	52769.1	58289.8	60216.4	66968.3	59527.6	66947.1	65799.1	61688.4	61233.4	64394.7	63948.4	62809.1	51138.8	42967	48168.3	48259.9	47119	39517.2	45323.8	47577.9	40355.7	36426.3	51735.7	46758.8	51725.6	48679.4	40060.2	52700.5	71845.5	65722.1	65426.5	68529.7	84283.7	85836.2	53834.6	38878.3	44482.3	40121.5	49283.5	46327
60	55135.6	55579.9	58561.1	55638.5	51874.2	47790.9	53808.3	71233.9	69261.2	54625.2	58493.9	61124.4	69084.5	60804.7	70515.8	68460.8	63128.5	60351.1	66693.9	65444.9	65088.7	52292.2	45088.6	49561.5	49025.3	48592.1	41510	46246.4	49098.5	41394	39522.6	52140.8	48470.2	53394	50262.9	39987.5	54483.6	74228.6	66910.1	67746.6	68176.6	85559.3	88374.4	54679.4	40992.2	45210.6	40554	51219.5	46737.6
63	55550.8	56505.9	59911.2	56755.2	52783	49057.2	56246.7	74453.5	69804.6	55818.4	59979.2	60974	69304.2	61211.9	71978	70174.8	64134.3	62432.2	68293.5	66543.4	65104.6	54190.5	46022.5	51000.3	50309.2	48816.8	44317.9	47307.8	50570.5	42615.4	40382.9	53914	49384.2	53851.4	51549.6	41067.6	55485.4	75257.6	68056.9	69305.1	69339.6	86648.9	88457.9	55414.3	42323.4	47336.2	42511.5	52614.5	47640.8
66	56390.7	56609.2	60763.1	59080	52433.9	51130.7	57255.3	74417.6	71752.7	56636.4	59886	62918.7	73267.6	62122	73423.9	71332.9	66722.7	64259.5	69001	68778.4	65624.2	53776.6	48799.4	51523.3	51333.7	49837.8	46715.8	47981.8	52800.6	43164.4	42582.3	54835.9	50310.2	54161.4	53927.6	41959.9	55713	76981.3	69714.2	70672.9	68973.9	85972.2	90415.9	55404.9	43593.9	47994	41068.5	54760.6	48435.7
69	57780.2	56758.6	62377.7	61066.2	54301.6	51015.7	57443.9	77637	72057.9	57775.4	61931.5	63227.3	73763.9	64013	75201.5	70948.4	68357.8	64175.3	71725.8	70017.5	67223.2	56323.9	49991.5	53027.4	51606.8	51863.2	47064.8	48852	53039.7	44006.4	44876	55377.4	50758	54886.6	54332.7	43258.1	57984	78291.3	71608.9	71205.4	73214.3	88312.3	90414.3	56828.5	44860.5	49923.8	42939.1	56154.9	48726.4
72	58992.6	59759.6	62293.5	62884.2	54179.1	53859.1	57411.2	77845.2	74807.5	58285.6	61209.5	62807.4	74679.6	64270	77048.4	74899.5	69723.3	65304.7	72876.9	70901.2	68150.3	57161.8	52601.9	52946.5	52577.8	52573	48326.7	48277.2	53755.1	46107.3	46234.2	56675.7	51466.4	55734.5	55380.2	44014.2	56918.5	81355.5	71431.1	70813.5	73671.3	89729.2	92243.6	56377.4	45471.1	49909.2	44242.7	55951.4	50224.8
75	58239.7	60258.2	63434.7	64169.9	53859.3	52937.3	58864.4	77237.4	75642.6	58980.9	61187.6	63947.4	75368	66004.2	77613	76099.5	71579.9	66367.1	74319.9	73597.7	68433.9	57765	53396	54314.6	54026.3	53569.7	49374.6	50309.7	54248.8	46871.2	45971.2	57357	52513.5	55870.6	56367.7	43795.4	58725.2	83030.4	71632.5	73607.7	75652	89499	92671.4	57901.1	46515.1	51538.1	44692.4	57221.3	50904.7
78	58993.4	62196.1	63738.5	65365.4	54091.2	54512.8	60186.1	80357	76373.4	58637.4	62069.6	64404.1	76736.5	64762.7	78752.5	76657.9	72420.6	66721.7	74887.4	74278.2	69688.2	58901.8	55558.8	54476.3	54932.3	53728.7	51257.5	50847.5	55309	47557.9	46155.2	58740.1	53777.2	56937.5	57668.5	44649.9	57905.8	83223.3	73072.9	73668.7	75001.7	89417.5	94684.6	58757.5	47698.2	52000.6	45441.4	57818.3	52636.6
81	59325.5	61569.7	63572.2	66989	54715.9	55702.9	61007.2	81556	78434.6	60253.3	64441.1	64097.2	77211.5	66320.3	81024.8	78279.9	74154.2	68376.4	76409.3	73611.1	69864.5	59575.4	57615.7	54780.4	54626.4	52957.4	52341.4	51328.1	56976.6	48597.8	47847.1	59085.4	54015.3	56454.6	58704.5	45509.2	59080.1	85394.7	73690.2	74680	75285	91993.8	95388.4	58790.7	47950.9	51125.1	45361.4	57870.1	52796.2
84	59060.1	64491	65524	67968.8	54473.7	55441.4	59602.9	81790.4	79308.5	61509.2	64708.5	64866	78392.6	67511.1	80256.3	79623.2	75048.1	68460.2	77256.4	76957.2	70940.9	59058.6	59173.9	55071.2	57216.2	53111.5	53433	52300.9	57359.1	48029	49572	59974.2	54818.6	58417.6	58332.7	45333	59175.1	85694.5	74527.2	75936.1	77882.4	91330.1	96391	57797.1	47713	52772.4	46563.7	58736.6	54006.8
87	59715.4	64148.6	65531.8	68594.6	55124.3	55946.3	60967.5	84763	79622.6	62833.6	65659.8	64761	79790.8	67867.2	81202.3	82128.7	75851.9	67378.3	77600.1	75794.2	71197	61217.1	61009.9	55892.7	57734.3	55370.9	54768.3	52103.2	57705.3	48812.5	50092.6	60929.6	54609	58754	58545.2	45839.1	60573.8	86466.6	76171.6	76632.3	77647.2	91296.3	99818.6	57690.9	47904.3	53210.6	46076.5	59778.2	53460.7
90	60935	66099.1	64600.1	70682.3	54995.8	55843.8	62365.6	86511.3	80413.9	62186	65390.7	65878.9	81664.3	70808.4	81839.2	82087.1	77762.8	68034.9	79004.4	77365.3	71240.4	61423.4	60624.2	56071.6	57664.3	56376.5	55555.9	52866.4	58022.2	48581.4	51079.7	59890	55023.5	59164.8	59750.9	46076.7	59515.2	88228.7	75223.8	76777.8	78870.7	91994.3	99554.4	58286.7	50122.1	55181.4	47206.9	60459	54559.9
93	60762.2	65435.8	65469.1	70480.1	NaN	56945.6	61933.7	88236.9	80319.2	62600.2	67821.6	65476.1	83221.9	68997.4	82043.5	82845.9	78682.5	67742.6	79887.8	79810.3	71959.7	61299.6	63147.4	55814.5	58186.1	56620	55477.1	52991.5	58619.4	48467	53094.5	62013.7	53931.4	59196.5	59970.4	46157.3	60297.6	88697.7	76639.9	76659.3	79223.6	93513.1	101073	59174.4	50065.2	55798.4	48500.6	60772.9	55064.4
96	60242.9	65643.6	64538.5	71993.1	NaN	58025.3	61227.4	88597.3	80777.8	61673.9	67573.7	64421.3	83288.5	70295.5	82067.1	84499.6	81240.7	68656.7	81025.2	79071.5	70994.9	61953.8	63678.5	56334.8	57985.7	57505.5	55932.6	53790.2	59127.8	49194.3	53332.6	59663.1	55056.9	60587	60896.9	45991.3	62322.3	90166.7	77612.4	77278.5	79906.6	94883.3	102827	58948.6	49628.5	55188.3	48322.4	61246.7	55134
99	NaN	66080	65573.1	73395.2	NaN	58351.5	NaN	87660.3	82355.8	64119.4	67692.5	62700.8	83574.7	71636.9	80420.7	85534.1	80942.9	68386.6	80108.2	80866.5	70990.9	63039.5	62608.6	56564.7	59008.5	58600.1	57105	53849.5	60231.5	50024.7	56446.9	60665.6	54775.8	NaN	60705.2	46514.8	62650.4	91739.3	77294.7	76319.3	80079.6	93096.9	103934	59174.4	50638.9	55635.1	47502.5	61642.3	55793.1
102	NaN	65797.3	64647.6	73920.7	NaN	56813.4	NaN	87069.1	81162.8	63448.9	NaN	NaN	82451.2	NaN	NaN	86260	81745.1	NaN	81212.6	81194.3	71358.5	62955.7	64812.7	56247.1	60276.6	57699.1	57625.9	53262	60467	50655.4	55581.6	61100.8	54535.3	NaN	62010.9	46263.9	62736.1	92535.9	78004.7	76747.3	78868.3	93872.3	105126	58516.2	50979.8	56056.7	48366.7	60399.1	56471
105	NaN	66168.6	64430.7	74073.6	NaN	58168.3	NaN	87044.4	83485.1	64209.9	NaN	NaN	82481.8	NaN	NaN	88039.9	83620.8	NaN	80493.3	84328.3	71171.2	62832.1	66619.9	57266	60317.3	59855.2	58462.1	53277.7	61120	48508.8	56147.9	61263.2	55048	NaN	61941.1	46733	61793.1	92890.8	78702.8	76146.7	79712.2	87759.4	107413	58118.3	50945.4	56261.4	47727.7	61679	57438.3
108	NaN	66638.4	NaN	74643.5	NaN	NaN	NaN	89055.6	82085.3	NaN	NaN	NaN	83048.5	NaN	NaN	90362.5	NaN	NaN	80335.3	84347.1	70471.9	63038.5	NaN	56100.2	60707.6	60096	59091.2	53272.8	61696.2	50132.2	56032.3	61362.6	55018.1	NaN	63335.7	44593.1	63035.4	93364.4	78371.4	75242.8	81072.9	94701.9	107898	60046.5	50114.5	57098	47924.3	61760.7	58114.3
111	NaN	NaN	NaN	74477.1	NaN	NaN	NaN	89247.7	NaN	NaN	NaN	NaN	NaN	NaN	NaN	89386.8	NaN	NaN	79950.7	85116.6	NaN	62701.4	NaN	58480.1	61144	60321.1	58196.8	53876	62710.3	50460.6	57437	60947.6	54243.8	NaN	63333.9	46607	63228	94622.7	78409.4	NaN	NaN	94326.6	107852	59961.9	51344.1	56670.8	49774.7	60693.9	59013.3
114	NaN	NaN	NaN	74643.7	NaN	NaN	NaN	88303.7	NaN	NaN	NaN	NaN	NaN	NaN	NaN	90380.4	NaN	NaN	79618.1	84850.1	NaN	60705.2	NaN	57205.5	61135.3	60381.4	58702.2	53941.8	61617.8	50116.3	55382.8	60258	55530.4	NaN	62790.5	46715.9	NaN	93613.2	79138.2	NaN	NaN	NaN	107585	61111.6	50686.2	NaN	49020.2	62372.3	58221.7
117	NaN	NaN	NaN	NaN	NaN	NaN	NaN	87996.7	NaN	NaN	NaN	NaN	NaN	NaN	NaN	92739.1	NaN	NaN	79884	84395.5	NaN	NaN	NaN	57602.6	61793.9	59279.6	59009.7	52271.9	62512.7	52172.6	57121.7	62235	54166	NaN	63529.7	45953.4	NaN	NaN	NaN	NaN	NaN	NaN	NaN	60521.7	51232.9	NaN	48499.7	62249.6	58198.6
120	NaN	NaN	NaN	NaN	NaN	NaN	NaN	89486.9	NaN	NaN	NaN	NaN	NaN	NaN	NaN	91227.7	NaN	NaN	NaN	82527.4	NaN	NaN	NaN	58075	61966.8	62210	58329.6	52873.2	62007.5	51358.8	56451	61004.9	55340.7	NaN	62453.7	46269.7	NaN	NaN	NaN	NaN	NaN	NaN	NaN	60567.8	51714.1	NaN	48364.1	60949.2	57635.9
123	NaN	NaN	NaN	NaN	NaN	NaN	NaN	NaN	NaN	NaN	NaN	NaN	NaN	NaN	NaN	91841.9	NaN	NaN	NaN	82801.1	NaN	NaN	NaN	57690.7	60555.4	NaN	59334.9	52436.4	61917.7	50149.8	57197.6	NaN	NaN	NaN	62316.4	45355.1	NaN	NaN	NaN	NaN	NaN	NaN	NaN	NaN	NaN	NaN	51374.2	61431.6	NaN
126	NaN	NaN	NaN	NaN	NaN	NaN	NaN	NaN	NaN	NaN	NaN	NaN	NaN	NaN	NaN	93308.7	NaN	NaN	NaN	82187.5	NaN	NaN	NaN	NaN	61176.2	NaN	59595.2	NaN	61463.1	NaN	57889.3	NaN	NaN	NaN	NaN	45770.6	NaN	NaN	NaN	NaN	NaN	NaN	NaN	NaN	NaN	NaN	50291.5	NaN	NaN
129	NaN	NaN	NaN	NaN	NaN	NaN	NaN	NaN	NaN	NaN	NaN	NaN	NaN	NaN	NaN	95857.9	NaN	NaN	NaN	82033.6	NaN	NaN	NaN	NaN	61688.8	NaN	58381.7	NaN	60375.5	NaN	57431.2	NaN	NaN	NaN	NaN	45073.5	NaN	NaN	NaN	NaN	NaN	NaN	NaN	NaN	NaN	NaN	NaN	NaN	NaN
132	NaN	NaN	NaN	NaN	NaN	NaN	NaN	NaN	NaN	NaN	NaN	NaN	NaN	NaN	NaN	NaN	NaN	NaN	NaN	83373.9	NaN	NaN	NaN	NaN	NaN	NaN	58631.5	NaN	61281.5	NaN	60152.6	NaN	NaN	NaN	NaN	NaN	NaN	NaN	NaN	NaN	NaN	NaN	NaN	NaN	NaN	NaN	NaN	NaN	NaN
135	NaN	NaN	NaN	NaN	NaN	NaN	NaN	NaN	NaN	NaN	NaN	NaN	NaN	NaN	NaN	NaN	NaN	NaN	NaN	83884	NaN	NaN	NaN	NaN	NaN	NaN	56211.7	NaN	NaN	NaN	NaN	NaN	NaN	NaN	NaN	NaN	NaN	NaN	NaN	NaN	NaN	NaN	NaN	NaN	NaN	NaN	NaN	NaN	NaN
138	NaN	NaN	NaN	NaN	NaN	NaN	NaN	NaN	NaN	NaN	NaN	NaN	NaN	NaN	NaN	NaN	NaN	NaN	NaN	82299	NaN	NaN	NaN	NaN	NaN	NaN	NaN	NaN	NaN	NaN	NaN	NaN	NaN	NaN	NaN	NaN	NaN	NaN	NaN	NaN	NaN	NaN	NaN	NaN	NaN	NaN	NaN	NaN	NaN
141	NaN	NaN	NaN	NaN	NaN	NaN	NaN	NaN	NaN	NaN	NaN	NaN	NaN	NaN	NaN	NaN	NaN	NaN	NaN	80546.6	NaN	NaN	NaN	NaN	NaN	NaN	NaN	NaN	NaN	NaN	NaN	NaN	NaN	NaN	NaN	NaN	NaN	NaN	NaN	NaN	NaN	NaN	NaN	NaN	NaN	NaN	NaN	NaN	NaN
[truncated: 114 more columns]

[truncated: 13 more sheets: Fig7b, Fig7_rest, Fig8, FigS1, FigS2, FigS3, FigS4, FigS5, FigS6, FigS7, FigS8, FigS9, FigS10]
